# Supplementary material for: Chemical Exposomics in Human Plasma by Lipid Removal and Large-Volume Injection Gas Chromatography–High-Resolution Mass Spectrometry
Source: Environ Sci Technol. 2024 Sep 24;58(40):17592–605. doi: 10.1021/acs.est.4c05942 (PMC11465644; doi:10.1021/acs.est.4c05942)
Supplement: Supplementary file 2 — es4c05942_si_002.xlsx [file es4c05942_si_002.xlsx]

## Sheet: S1_Native and labelled standard
Supplementary Table S1. Native and isotopic labelled chemical standard list
Product Name/Reference Number	Native Standard	Conc.(ng/mL)	Company	Usage
PCB Congener Mix 1	PCB-52	10000		Method development, validation and calibration
	PCB-101	10000
	PCB-138	10000
	PCB-153	10000
	PCB-180	10000
68C-PAR	PCB-1	2000	WellingtonLab
	PCB-3	2000
	PCB-4	2000
	PCB-15	2000
	PCB-19	2000
	PCB-37	2000
	PCB-54	2000
	PCB-77	2000
	PCB-81	2000
	PCB-104	2000
	PCB-105	2000
	PCB-114	2000
	PCB-118	2000
	PCB-123	2000
	PCB-126	2000
	PCB-155	2000
	PCB-156	2000
	PCB-157	2000
	PCB-167	2000
	PCB-169	2000
	PCB-188	2000
	PCB-189	2000
	PCB-202	2000
	PCB-205	2000
	PCB-206	2000
	PCB-208	2000
	PCB-209	2000
BDE-MXF	BDE-28	2000	WellingtonLab
	BDE-47	2000
	BDE-66	2000
	BDE-85	2000
	BDE-99	2000
	BDE-100	2000
	BDE-153	2000
	BDE-154	2000
EPA-8280MSS	TCDD	2500	WellingtonLab
	TCDF	2500
	PeCDD	6250
	PeCDF	6250
	HxCDD	6250
	HxCDF	6250
	HpCDD	6250
	HpCDF	6250
	OCDD	12500
	OCDF	12500
CIL-ULM-9621	Dechlorane 603	100000	LGC
Pesticide-Mix 1037	alpha-Hexachlorocyclohexane(α-HCH)	10000	LGC
	Hexachlorobenzene(HCB)	10000
	beta-Hexachlorocyclohexane(β-HCH)	10000
	gamma-Hexachlorocyclohexane(γ-HCH)	10000
	delta-Hexachlorocyclohexane(δ-HCH)	10000
	Heptachlor	10000
	Aldrin	10000
	Heptachlor epoxide (cis-Heptachlor-exo-epoxide (isomer B))	10000
	Oxychlordane	10000
	trans-Heptachlor-endo-epoxide (isomer A)	10000
	β-chlordane(trans-Chlordane)	10000
	o.p'-DDE	10000
	α-chlordane(cis-Chlordane)	10000
	trans-Nonachlor	10000
	p.p'-DDE	10000
	Dieldrin	10000
	o.p'-DDD	10000
	Endrin	10000
	p.p'-DDD	10000
	o.p'-DDT	10000
	cis-Nonachlor	10000
	p.p'-DDT	10000
DRE-L15960000CY	Pentachlorobenzene	10000	LGC
Phthalate Esters Mix 10	Benzyl butyl phthalate	1000000	LGC
	Dimethyl phthalate	1000000
	Diethyl phthalate	1000000
	di-n-butyl phthalate (DBP)	1000000
	Diisobutyl phthalate	1000000
	Dipentyl phthalate	1000000
	Dicyclohexyl phthalate	1000000
	Di(2-methoxyethyl)phthalate	1000000
	Diethoxyethyl phthalate	1000000
	Bis(2-butoxyethyl) phthalate	1000000
	Di-2-ethylhexyl phthalate (DEHP)	1000000
	Dihexyl phthalate	1000000
	Bis(4-methyl-2-pentyl) phthalate	1000000
	Dinonyl phthalate	1000000
	di-n-octyl phthalate(DOP)	1000000
	Diphenyl phthalate	1000000
PAH Mix 63 native	Acenaphthene (ACE)	1000000	LGC
	Acenaphthylene (ACY)	1000000
	Anthracene (ANTH)	1000000
	Benzo[a]anthracene (B[a]A)	1000000
	Benzo[a]pyrene (B[a]P)	1000000
	Benzo[b]fluoranthene (B[b]F)	1000000
	Benzo[k]fluoranthene (B[k]F)	1000000
	Benzo[g,h,i]perylene (B[ghi]P)	1000000
	Chrysene (CHRY)	1000000
	Dibenz[a,h]anthracene (D[ah]A)	1000000
	Fluoranthene (FLTH)	1000000
	Fluorene (FLU)	1000000
	Indeno[1,2,3-c,d]pyrene (IP)	1000000
	Phenanthrene (PHEN)	1000000
	Pyrene (PYR)	1000000
	Naphthalene (NAP)	1000000
Product Name/Reference Number	Isotopic Labelled Standard	Conc.(ng/mL)	Company	Usage
13C LABELED PCB MIXTURE	13C12 PCB-28	1000	WellingtonLab	Surrogate internal standards
	13C12 PCB-52	1000
	13C12 PCB-101	1000
	13C12 PCB-138	1000
	13C12 PCB-153	1000
	13C12 PCB-180	1000
	13C12 PCB-209	1000
EPA-8280IS	13C12 TCDD	5000	WellingtonLab
	13C12 HxCDD	5000
	13C12 OCDD	10000
	13C12 TCDF	5000
	13C12 HpDF	10000
CHIC2949.6-100-IO	gamma-Hexachlorocyclohexane D6	100000	Chiron
CHIC2727.6-100-IO	13C6 Hexachlorobenzene	100000	Chiron
CHIC2972.14-100-IO	2,4'-DDT D8	100000	Chiron
CIL-CLM-4726-1.2	13C12 Dieldrin	100000	CIL
CIL-CLM-4735-1.2	13C12 trans-Nonachlor	100000	CIL
CIL-CLM-1627-1.2	13C12 4,4'-DDE	100000	CIL
PAH-Mix 31 deuterated	Acenaphthene D10	1000000	LGC
	Chrysene D12	1000000
	Naphthalene D8	1000000
	Perylene D12	1000000
	Phenanthrene D10	1000000
488763-25MG	Di-n-butyl phthalate (DBP) D4	/	Sigma-Aldrich(Merck)
34164-25MG	Di-2-ethylhexyl phthalate (DEHP) D4	/	Sigma-Aldrich(Merck)
34193-25MG	Di-n-octyl phthalate(DOP) D4	/	Sigma-Aldrich(Merck)
DRE-XA15060100AC	Methoxychlor D14	100000	LGC	Volumetric internal standard

## Sheet: S2_VIP individual distribution
Supplementary Table S2. Distribution of sampling year and age information of the analyzed 32 individuals’ sample
Gender	Sampling Year					Age (years)	Smoking Status					Snuff Status			Meat/Fish Portion
	1990-1995	1996-2000	2001-2005	2006-2010	2010-2015	Median	Smoker	Former smoker	Non- smoker	Occasional smoker	Former occasional smoker	Using snuff	Former snuff user	Not using snuff	1-smallest	2	3	4-largest
Female (n=16)	4	1	8	2	1	50	2	3	10	1	0	1	0	15	1	8	7	0
Male (n=16)	5	5	2	2	2	50	3	3	6	0	4	8	4	4	0	5	8	3

## Sheet: S3_PTV and autosampler method
Supplementary Table S3a. PTV program parameters
Injection Phases	Rate (°C/sec)	Temperature (°C)	Time (min)	Flow (mL He/min)
Injection		30	0.1	5
Evaporation	0.1*	30	0.36	50
Transferring	7.3	315	2
Cleaning	7	320	10	100
*the value was set at 0.1 °C/sec by default minimum value on the software, the temperature was not increased at evaporation phase.
Supplementary Table S3b. Autosampler parameters
Syringe type
Syringe volume	10 µL			100 µL
Sample volumne (µL)	1, 5			5, 10, 25, 30
Plunger strokes	3			3
Air and filling mode	Auto			Auto
Bottom sense	Yes			Yes
Height from bottom (mm)	2			2
Injection
Injection depth:	Standard			Custom
Pre-injection dwell time (sec):	0			3
Post-injection dwell time (sec):	0			0
Sample viscosity
Sample type:	Non viscous			Custom
Sample pullup speed (µL/sec):				10
Delay after plunger strokes (sec):				2
Viscosity delay (sec):				0.5
Washes
Number of solvents:	Multiple			Multiple
Wash station:	Standard wash station			Standard wash station
Preinjection
Solvent:	B: acetone	D: iso-hexane		B: acetone	D: iso-hexane
Cycles:	2			2
Solvent volume (µL):	5			30
Rinse
Rinses:	0			0
Rinse volume (µL)	1			1
post-injection:
Solvent:	A: methanol	B: acetone	C:iso-hexane	A: methanol	B: acetone	C:iso-hexane
Cycles:	2			2
Solvent volume (µL):	5			30

## Sheet: S4_Multi-targets and IS
Supplementary Table S4. Target analytes and internal standards
class	Detected metabolite	Abbriviation	CAS-Number	molecular formula	canonical SMILES	water solubility (mg/L)	mono_mass	BP(°C)	LogKow	Inernal standard used for correction
PAH	Naphthalene	NAPH	91-20-3	C10H8	C1=CC=C2C=CC=CC2=C1	142.1	128.063	231.64	3.17	13C PCB-138
phthalates	Dimethyl phthalate	DMP	131-11-3	C10H10O4	COC(=O)C1=CC=CC=C1C(=O)OC	2014	194.058	248.83	1.66	13C PCB-180
PAH	Acenaphthylene	ACY	208-96-8	C12H8	C1=CC2=C3C(=C1)C=CC3=CC=C2	2.487	152.063	274.85	3.94	13C PCB-180
PAH	Acenaphthene	ACE	83-32-9	C12H10	C1CC2=CC=CC3=C2C1=CC=C3	2.534	154.078	272.72	4.15	13C PCB-209
PCBs	2-Chlorobiphenyl	PCB-1	2051-60-7	C12H9Cl	C1=CC=C(C=C1)C2=CC=CC=C2Cl	5.335	188.039	297.6	4.4	13C PCB-209
OCP	Pentachlorobenzene	PeCB	608-93-5	C6HCl5	C1=C(C(=C(C(=C1Cl)Cl)Cl)Cl)Cl	0.9055	247.852	265.77	5.22	13C PCB-209
PCBs	4-Chlorobiphenyl	PCB-3	2051-62-9	C12H9Cl	C1=CC=C(C=C1)C2=CC=C(C=C2)Cl	5.772	188.039	297.6	4.4	13C PCB-209
PAH	Fluorene	FLUO	86-73-7	C13H10	C1C2=CC=CC=C2C3=CC=CC=C31	1.339	166.078	292.57	4.02	13C PCB-209
phthalates	Diethyl phthalate	DEP	84-66-2	C12H14O4	CCOC(=O)C1=CC=CC=C1C(=O)OCC	287.2	222.089	282.13	2.42	13C6 Hexachlorobenzene(HCB)
PCBs	2,2'-Dichlorobiphenyl	PCB-4	13029-08-8	C12H8Cl2	C1C=CC=C(C1(Cl)Cl)C2=CC=CC=C2	2.067	222	285.34	4.91	gamma-Hexachlorocyclohexane(g-HCH) d6
OCP	alpha-Hexachlorocyclohexane	a-HCH	319-84-6	C6H6Cl6	C1(C(C(C(C(C1Cl)Cl)Cl)Cl)Cl)Cl	4.044	287.86	304.35	4.26	13C6 Hexachlorobenzene(HCB)
OCP	Hexachlorobenzene	HCB	118-74-1	C6Cl6	C1(=C(C(=C(C(=C1Cl)Cl)Cl)Cl)Cl)Cl	0.1922	281.813	291.43	5.86	gamma-Hexachlorocyclohexane(g-HCH) d6
PCBs	2,2',6-Trichlorobiphenyl	PCB-19	38444-73-4	C12H7Cl3	C1=CC=C(C(=C1)C2=C(C=CC=C2Cl)Cl)Cl	0.4487	255.961	340.7	5.69	gamma-Hexachlorocyclohexane(g-HCH) d6
OCPs	beta-Hexachlorocyclohexane		319-85-7	C6H6Cl6	C1(C(C(C(C(C1Cl)Cl)Cl)Cl)Cl)Cl	4.044	287.86	304.35	4.26	gamma-Hexachlorocyclohexane(g-HCH) d6
OCPs	gamma-Hexachlorocyclohexane	g-HCH	58-89-9	C6H6Cl6	C1(C(C(C(C(C1Cl)Cl)Cl)Cl)Cl)Cl	4.044	287.86	304.35	4.26	13C PCB-52
PAHs	Phenanthrene	PHE	85-01-8	C14H10	C1=CC=C2C(=C1)C=CC3=CC=CC=C32	0.677	178.078	327.31	4.35	13C PCB-52
PCBs	4,4'-Dichlorobiphenyl	PCB-15	2050-68-2	C12H8Cl2	C1C=C(C=CC1(Cl)Cl)C2=CC=CC=C2	2.067	222	285.34	4.91	13C12 p,p'-DDE
PAHs	Anthracene	AN	120-12-7	C14H10	C1=CC=C2C=C3C=CC=CC3=CC2=C1	0.6905	178.078	327.31	4.35	13C12 p,p'-DDE
OCPs	delta-Hexachlorocyclohexane	d-HCH	608-73-1	C6H6Cl6	C1(C(C(C(C(C1Cl)Cl)Cl)Cl)Cl)Cl	4.044	287.86	304.35	4.26	13C12 p,p'-DDE
PCBs	2,2',6,6'-Tetrachlorobiphenyl	PCB-54	15968-05-5	C12H6Cl4	C1=CC(=C(C(=C1)Cl)C2=C(C=CC=C2Cl)Cl)Cl	0.1156	289.922	359.51	6.34	13C12 p,p'-DDE
phthalates	Diisobutyl phthalate	DiBP	84-69-5	C16H22O4	CC(C)COC(=O)C1=CC=CC=C1C(=O)OCC(C)C	5.061	278.152	322.61	4.46	13C12 p,p'-DDE
PCBs	2,4,4'-Trichlorobiphenyl	PCB-28	7012-37-5	C12H7Cl3	C1=CC(=CC=C1C2=C(C=C(C=C2)Cl)Cl)Cl	0.3407	255.961	340.7	5.69	13C12 p,p'-DDE
OCPs	Heptachlor		76-44-8	C10H5Cl7	C1=CC(C2C1C3(C(=C(C2(C3(Cl)Cl)Cl)Cl)Cl)Cl)Cl	0.09526	369.821	330.54	5.86	13C12 Dieldrin
PCBs	2,2',5,5'-Tetrachlorobiphenyl	PCB-52	35693-99-3	C12H6Cl4	C1=CC(=C(C=C1Cl)C2=C(C=CC(=C2)Cl)Cl)Cl	0.08606	289.922	359.51	6.34	13C12 p,p'-DDE
phthalates	Di-n-butyl phthalate	DBP	84-74-2	C16H22O4	CCCCOC(=O)C1=CC=CC=C1C(=O)OCCCC	2.351	278.152	337.89	4.61	o,p'-DDT D8
PCBs	2,2',4,6,6'-Pentachlorobiphenyl	PCB-104	56558-16-8	C12H5Cl5	C1=CC(=C(C(=C1)Cl)C2=C(C=C(C=C2Cl)Cl)Cl)Cl	0.009394	323.883	378.21	6.98	o,p'-DDT D8
OCPs	Aldrin		309-00-2	C12H8Cl6	C1C2C=CC1C3C2C4(C(=C(C3(C4(Cl)Cl)Cl)Cl)Cl)Cl	0.0333	361.876	329.77	6.06	o,p'-DDT D8
PCBs	3,4,4'-Trichlorobiphenyl	PCB-37	38444-90-5	C12H7Cl3	C1=CC(=CC=C1C2=CC(=C(C=C2)Cl)Cl)Cl	0.1965	255.961	340.7	5.69	o,p'-DDT D8
OCPs	Heptachlor epoxide B		1024-57-3	C10H5Cl7O	C12C(C(C3C1O3)Cl)C4(C(=C(C2(C4(Cl)Cl)Cl)Cl)Cl)Cl	0.1991	385.816	340.81	4.56	o,p'-DDT D9
OCPs	Oxychlordane		27304-13-8	C10H4Cl8O	C12C(C(C3(C1O3)Cl)Cl)C4(C(=C(C2(C4(Cl)Cl)Cl)Cl)Cl)Cl	0.04512	419.777	353.24	5.48	13C12 HxCDD
OCPs	Heptachlor Epoxide A		28044-83-9	C10H5Cl7O	C12C(C(C3C1O3)Cl)C4(C(=C(C2(C4(Cl)Cl)Cl)Cl)Cl)Cl	0.1991	385.816	340.81	4.56	13C10 trans-Nonachlor
phthalates	Diisohexyl phthalate	DiHP	84-63-9	C20H30O4	CC(C)CC(C)OC(=O)C1=CC=CC=C1C(=O)OC(C)CC(C)C	0.03327	334.214	356.54	6.28	13C10 trans-Nonachlor
PAHs	Fluoranthene	FLA	206-44-0	C16H10	C1=CC=C2C(=C1)C3=CC=CC4=C3C2=CC=C4	0.1297	202.078	371.85	4.93	Naphthalene D8
PCBs	2,2',4,4',6,6'-Hexachlorobiphenyl	PCB-155	33979-03-2	C12H4Cl6	C1=C(C=C(C(=C1Cl)C2=C(C=C(C=C2Cl)Cl)Cl)Cl)Cl	0.001899	357.844	396.9	7.62	Acenaphthene D10
phthalates	Diethoxyethyl phthalate	DEEP	605-54-9	C16H22O6	CCOCCOC(=O)C1=CC=CC=C1C(=O)OCCOCC	172.9	310.142	362.22	2.1	Acenaphthene D10
OCPs	β-chlordane/trans-Chlordane		5103-74-2	C10H6Cl8	C1C2C(C(C1Cl)Cl)C3(C(=C(C2(C3(Cl)Cl)Cl)Cl)Cl)Cl	0.01299	405.798	351.09	6.26	Acenaphthene D10
OCPs	o,p'-DDE		3424-82-6	C14H8Cl4	C1=CC=C(C(=C1)C(=C(Cl)Cl)C2=CC=C(C=C2)Cl)Cl	0.02653	315.938	363.29	6	Phenanthrene D10
PCBs	2,2',4,5,5'-Pentachlorobiphenyl	PCB-101	37680-73-2	C12H5Cl5	C1=CC(=C(C=C1Cl)C2=CC(=C(C=C2Cl)Cl)Cl)Cl	0.01337	323.883	378.21	6.98	Phenanthrene D10
PAHs	Pyrene	PYR	129-00-0	C16H10	C1=CC2=C3C(=C1)C=CC4=CC=CC(=C43)C=C2	0.2249	202.078	371.85	4.93	Di-n-butyl phthalate (DBP) D4
OCPs	α-chlordane/cis-Chlordane		5103-71-9	C10H6Cl8	C1C2C(C(C1Cl)Cl)C3(C(=C(C2(C3(Cl)Cl)Cl)Cl)Cl)Cl	0.01299	405.798	351.09	6.26	Di-n-butyl phthalate (DBP) D4
OCPs	trans-Nonachlor		39765-80-5	C10H5Cl9	C12C(C(C(C1Cl)Cl)Cl)C3(C(=C(C2(C3(Cl)Cl)Cl)Cl)Cl)Cl	0.00612	439.759	372.47	6.44	Chrysene (CRY) D12
OCPs	p,p'-DDE		72-55-9	C14H8Cl4	C1=CC(=CC=C1C(=C(Cl)Cl)C2=CC=C(C=C2)Cl)Cl	0.02653	315.938	363.29	6	Chrysene (CRY) D12
PCBs	3,3',4,4'-Tetrachlorobiphenyl	PCB-77	32598-13-3	C12H6Cl4	C1=CC=C(C=C1)C2=CC(C(C=C2)(Cl)Cl)(Cl)Cl	0.3862	289.922	359.51	6.34	Chrysene (CRY) D12
OCPs	Dieldrin		60-57-1	C12H8OCl6	C1C2C3C(C1C4C2O4)C5(C(=C(C3(C5(Cl)Cl)Cl)Cl)Cl)Cl	0.1455	377.871	340.17	5.45	Chrysene (CRY) D12
OCPs	o,p'-DDD		53-19-0	C14H10Cl4	C1=CC=C(C(=C1)C(C2=CC=C(C=C2)Cl)C(Cl)Cl)Cl	0.06764	317.954	366.75	5.87	Chrysene (CRY) D12
PCBs	3,4,4',5-Tetrachlorobiphenyl	PCB-81	70362-50-4	C12H6Cl4	C1=CC(=CC=C1C2=CC(=C(C(=C2)Cl)Cl)Cl)Cl	0.05316	289.922	359.51	6.34	Chrysene (CRY) D12
OCPs	Endrin		72-20-8	C12H8OCl6	C1C2C3C(C1C4C2O4)C5(C(=C(C3(C5(Cl)Cl)Cl)Cl)Cl)Cl	0.1455	377.871	340.17	5.45	Chrysene (CRY) D12
PCBs	2',3,4,4',5-Pentachlorobiphenyl	PCB-123	65510-44-3	C12H5Cl5	C1=CC(=C(C=C1Cl)Cl)C2=CC(=C(C(=C2)Cl)Cl)Cl	0.009394	323.883	378.21	6.98	Chrysene (CRY) D12
PCBs	2,3',4,4',5-Pentachlorobiphenyl	PCB-118	31508-00-6	C12H5Cl5	C1=CC(=C(C=C1C2=CC(=C(C=C2Cl)Cl)Cl)Cl)Cl	0.007126	323.883	378.21	6.98	Acenaphthene D10
BDEs	2,4,4'-Tribromodiphenyl ether	BDE-28	41318-75-6	C12H7Br3O	C1=CC(=CC=C1OC2=C(C=C(C=C2)Br)Br)Br	0.02642	403.805	374.81	5.88	Acenaphthene D10
OCPs	p,p'-DDD		72-54-8	C14H10Cl4	C1=CC(=CC=C1C(C2=CC=C(C=C2)Cl)C(Cl)Cl)Cl	0.06764	317.954	366.75	5.87	Acenaphthene D10
OCPs	cis-Nonachlor		5103-73-1	C10H5Cl9	C12C(C(C(C1Cl)Cl)Cl)C3(C(=C(C2(C3(Cl)Cl)Cl)Cl)Cl)Cl	0.00612	439.759	372.47	6.44	13C6 Hexachlorobenzene(HCB)
PCBs	2,3,4,4',5-Pentachlorobiphenyl	PCB-114	74472-37-0	C12H5Cl5	C1=CC(=CC=C1C2=CC(=C(C(=C2Cl)Cl)Cl)Cl)Cl	0.009394	323.883	378.21	6.98	13C6 Hexachlorobenzene(HCB)
OCPs	o,p'-DDT		789-02-6	C14H9Cl5	C1=CC=C(C(=C1)C(C2=CC=C(C=C2)Cl)C(Cl)(Cl)Cl)Cl	0.009171	351.915	367.95	6.79	13C PCB 28
PCBs	2,2',3,4',5,6,6'-Heptachlorobiphenyl	PCB-188	74487-85-7	C12H3Cl7	C1=C(C=C(C(=C1Cl)C2=C(C(=CC(=C2Cl)Cl)Cl)Cl)Cl)Cl	0.0002842	391.805	415.6	8.27	13C PCB 28
PCBs	2,2',3,4,4',5' -Hexachlorobiphenyl	PCB-138	52712-04-6	C12H4Cl6	C1=CC(=C(C=C1Cl)C2=CC(=C(C(=C2Cl)Cl)Cl)Cl)Cl	0.003854	357.844	396.9	7.62	13C PCB-52
PCBs	2,3,3',4,4'-Pentachlorobiphenyl	PCB-105	32598-14-4	C12H5Cl5	C1=CC(=C(C=C1C2=C(C(=C(C=C2)Cl)Cl)Cl)Cl)Cl	0.01364	323.883	378.21	6.98	13C PCB-52
phthalates	Dihexyl phthalate	DHP	84-75-3	C20H30O4	CCCCCCOC(=O)C1=CC=CC=C1C(=O)OCCCCCC	0.01151	334.214	384.52	6.57	13C PCB-52
PcDD/Fs	2,3,7,8-Tetrachlorodibenzofuran	TCDF	51207-31-9	C12H4Cl4O	C1=C2C3=CC(=C(C=C3OC2=CC(=C1Cl)Cl)Cl)Cl	0.001925	303.902	377.45	6.63	13C PCB 101
phthalates	Benzyl butyl phthalate	BBP	85-68-7	C19H20O4	CCCCOC(=O)C1=CC=CC=C1C(=O)OCC2=CC=CC=C2	0.9489	312.136	387.45	4.84	13C PCB 101
PCBs	2,2',4,4',5,5'-Hexachlorobiphenyl	PCB-153	35065-27-1	C12H4Cl6	C1=C(C(=CC(=C1Cl)Cl)Cl)C2=CC(=C(C=C2Cl)Cl)Cl	0.001281	357.844	396.9	7.62	13C PCB 101
OCPs	p,p'-DDT		50-29-3	C14H9Cl5	C1=CC(=CC=C1C(C2=CC=C(C=C2)Cl)C(Cl)(Cl)Cl)Cl	0.007307	351.915	367.95	6.79	13C PCB-138
PcDD/Fs	2,3,7,8-Tetrachlorodibenzo-p-dioxin	TCDD	1746-01-6	C12H4Cl4O2	C1=C2C(=CC(=C1Cl)Cl)OC3=CC(=C(C=C3O2)Cl)Cl	0.001103	319.897	379.17	6.92	13C PCB-138
PCBs	3,3',4,4',5-Pentachlorobiphenyl	PCB-126	57465-28-8	C12H5Cl5	C1=CC=C(C=C1)C2=CC(C(C(=C2)Cl)(Cl)Cl)(Cl)Cl	0.092	323.883	378.21	5.81	13C PCB-138
PCBs	2,3',4,4',5,5'-Hexachlorobiphenyl	PCB-167	52663-72-6	C12H4Cl6	C1=C(C=C(C(=C1Cl)Cl)Cl)C2=CC(=C(C=C2Cl)Cl)Cl	0.002095	357.844	396.9	7.62	13C PCB-138
PCBs	2,2',3,3',5,5',6,6'-Octachlorobiphenyl	PCB-202	2136-99-4	C12H2Cl8	C1=C(C(=C(C(=C1Cl)Cl)C2=C(C(=CC(=C2Cl)Cl)Cl)Cl)Cl)Cl	0.0005001	425.766	434.29	8.91	13C PCB-138
PAHs	Benz[a]anthracene	BaA	56-55-3	C18H12	C1=CC=C2C(=C1)C=CC3=CC4=CC=CC=C4C=C32	0.02907	228.094	399.19	5.52	13C PCB-138
PCBs	2,3,3',4,4',5-Hexachlorobiphenyl	PCB-156	38380-08-4	C12H4Cl6	C1=CC(=C(C=C1C2=CC(=C(C(=C2Cl)Cl)Cl)Cl)Cl)Cl	0.001721	357.844	396.9	7.62	13C PCB-138
PAHs	Chrysene	CRY	218-01-9	C18H12	C1=CC=C2C(=C1)C=CC3=C2C=CC4=CC=CC=C43	0.02635	228.094	399.19	5.52	13C PCB 153
PCBs	2,3,3',4,4',5'-Hexachlorobiphenyl	PCB-157	69782-90-7	C12H4Cl6	C1=CC(=C(C(=C1C2=CC(=C(C(=C2)Cl)Cl)Cl)Cl)Cl)Cl	0.001721	357.844	396.9	7.62	13C PCB 153
PcDD/Fs	1,2,3,7,8-Pentachlorodibenzofuran	PeCDF	57117-41-6	C12H3Cl5O	C1=C2C(=CC(=C1Cl)Cl)OC3=CC(=C(C(=C23)Cl)Cl)Cl	0.0003386	337.863	396.14	7.27	13C PCB 153
PCBs	2,2',3,4,4',5,5'-Heptachlorobiphenyl	PCB-180	35065-29-3	C12H3Cl7	C1=C(C(=CC(=C1Cl)Cl)Cl)C2=CC(=C(C(=C2Cl)Cl)Cl)Cl	0.0002842	391.805	415.6	8.27	13C PCB-180
BDEs	2,2',4,4'-Tetrabromodiphenyl ether	BDE-47	5436-43-1	C12H6Br4O	C1=CC(=C(C=C1Br)Br)OC2=C(C=C(C=C2)Br)Br	0.001461	481.715	405.51	6.77	13C PCB-180
phthalates	Di-2-ethylhexyl phthalate	DEHP	117-81-7	C24H38O4	CCCCC(CC)COC(=O)C1=CC=CC=C1C(=O)OCC(CC)CCCC	0.001132	390.277	416.95	8.39	13C PCB-180
phthalates	Diphenyl phthalate	DPhP	84-62-8	C20H14O4	C1=CC=C(C=C1)OC(=O)C2=CC=CC=C2C(=O)OC3=CC=CC=C3	3.039	318.089	413.58	4.1	13C PCB-180
PCBs	3,3',4,4',5,5'-Hexachlorobiphenyl	PCB-169	32774-16-6	C12H4Cl6	C1=C(C=C(C(=C1Cl)Cl)Cl)C2=CC(=C(C(=C2)Cl)Cl)Cl	0.0025	357.844	396.9	7.62	13C PCB-180
PcDD/Fs	1,2,3,7,8-Pentachlorodibenzo-p-dioxin	PeCDD	40321-76-4	C12H3Cl5O2	C1=C2C(=CC(=C1Cl)Cl)OC3=C(C(=C(C=C3O2)Cl)Cl)Cl	0.000939	353.858	397.86	7.56	13C PCB-180
BDEs	2,3',4',4-Tetrabromodiphenyl ether	BDE-66	189084-61-5	C12H6Br4O	C1=CC(=C(C=C1OC2=C(C=C(C=C2)Br)Br)Br)Br	0.001461	481.715	405.51	6.77	13C PCB-180
PCBs	2,3,3’,4,4’,5,5’-Heptachlorobiphenyl	PCB-189	39635-31-9	C12H3Cl7	C1=C(C=C(C(=C1Cl)Cl)Cl)C2=CC(=C(C(=C2Cl)Cl)Cl)Cl	0.0002842	391.805	415.6	8.27	13C PCB-209
PCBs	2,2',3,3',4,5,5',6,6'-Nonachlorobiphenyl	PCB-208	52663-77-1	C12HCl9	C1=C(C(=C(C(=C1Cl)Cl)C2=C(C(=C(C(=C2Cl)Cl)Cl)Cl)Cl)Cl)Cl	0.0001302	459.728	452.99	9.56	13C PCB-209
PcDD/Fs	1,2,3,6,7,8-Hexachlorodibenzofuran	HxCDF	57117-44-9	C12H2Cl6O	C1=C2C3=C(C(=C(C=C3OC2=C(C(=C1Cl)Cl)Cl)Cl)Cl)Cl	5.893e-05	371.824	414.84	7.92	13C PCB-209
BDEs	2,2',4,4',6-Pentabromodiphenyl ether	BDE-100	189084-64-8	C12H5Br5O	C1=CC(=C(C=C1Br)Br)OC2=C(C=C(C=C2Br)Br)Br	7.861e-05	559.626	436.21	7.66	Perylene d12
phthalates	Di-n-octyl phthalate	DOP	117-84-0	C24H38O4	CCCCCCCCOC(=O)C1=CC=CC=C1C(=O)OCCCCCCCC	0.0004236	390.277	430.94	8.54	13C12 TCDD
PCBs	2,3,3',4,4',5,5',6-Octachlorobiphenyl	PCB-205	74472-53-0	C12H2Cl8	C1=C(C=C(C(=C1Cl)Cl)Cl)C2=C(C(=C(C(=C2Cl)Cl)Cl)Cl)Cl	4.884e-05	425.766	434.29	8.91	13C12 HpCDF
PcDD/Fs	1,2,3,6,7,8-Hexachlorodibenzo-p-dioxin	HxCDD	57653-85-7	C12H2Cl6O2	C1=C2C(=C(C(=C1Cl)Cl)Cl)OC3=CC(=C(C(=C3O2)Cl)Cl)Cl	2.645e-05	387.819	416.55	8.21	13C12 HxCDD
PAHs	Benzo[b]fluoranthene	BbFA	205-99-2	C20H12	C1=CC=C2C3=C4C(=CC=C3)C5=CC=CC=C5C4=CC2=C1	0.02065	252.094	442.75	6.11	13C12 HpCDF
BDEs	2,2',4,4',5-Pentabromodiphenyl ether	BDE-99	60348-60-9	C12H5Br5O	C1=CC(=C(C=C1Br)Br)OC2=CC(=C(C=C2Br)Br)Br	0.000394	559.626	436.21	7.66	13C12 TCDF
PAHs	Benzo[k]fluoranthene	BkFA	207-08-9	C20H12	C1=CC=C2C=C3C4=CC=CC5=C4C(=CC=C5)C3=CC2=C1	0.01079	252.094	442.75	6.11	13C12 TCDD
PCBs	2,2’,3,3’,4,4’,5,5’,6-Nonachlorobiphenyl	PCB-206	40186-72-9	C12HCl9	C1=C(C(=C(C(=C1Cl)Cl)Cl)Cl)C2=C(C(=C(C(=C2Cl)Cl)Cl)Cl)Cl	1.895e-05	459.728	452.99	9.56	13C12 HxCDD
PcDD/Fs	1,2,3,4,6,7,8-Heptachlorodibenzofuran	HpCDF	67562-39-4	C12HCl7O	C1=C2C3=C(C(=C(C(=C3Cl)Cl)Cl)Cl)OC2=C(C(=C1Cl)Cl)Cl	1.017e-05	405.785	433.53	8.56	13C12 HpCDF
PAHs	Benzo[a]pyrene	BaP	50-32-8	C20H12	C1=CC=C2C3=C4C(=CC2=C1)C=CC5=C4C(=CC=C5)C=C3	0.01038	252.094	442.75	6.61	Perylene d12
PCBs	2,2',3,3',4,4',5,5',6,6'-Decachlorobiphenyl	PCB-209	2051-24-3	C12Cl10	C1(=C(C(=C(C(=C1Cl)Cl)Cl)Cl)Cl)C2=C(C(=C(C(=C2Cl)Cl)Cl)Cl)Cl	6.324e-05	493.689	471.68	10.2	Naphthalene D8
BDEs	2,2',3,4,4'-Pentabromodiphenyl ether	BDE-85	182346-21-0	C12H5Br5O	C1=CC(=C(C=C1Br)Br)OC2=C(C(=C(C=C2)Br)Br)Br	7.861e-05	559.626	436.21	7.66	Acenaphthene D10
phthalates	Dinonyl phthalate	DNP	84-76-4	C26H42O4	CCCCCCCCCOC(=O)C1=CC=CC=C1C(=O)OCCCCCCCCC	1.73e-05	418.308	454.14	9.52	Acenaphthene D10
PcDD/Fs	1,2,3,4,6,7,8-Heptachlorodibenzo-p-dioxin	HpCDD	35822-46-9	C12HCl7O2	C1=C2C(=C(C(=C1Cl)Cl)Cl)OC3=C(O2)C(=C(C(=C3Cl)Cl)Cl)Cl	2.435e-05	421.78	435.25	8.25	Di-n-butyl phthalate (DBP) D4
BDEs	2,2',4,4',5,6'-Hexabromodiphenyl ether	BDE-154	207122-15-4	C12H4Br6O	C1=C(C=C(C(=C1Br)OC2=CC(=C(C=C2Br)Br)Br)Br)Br	4.148e-06	637.536	466.91	8.55	13C PCB 101
BDEs	2,2',4,4',5,5'-Hexabromodiphenyl ether	BDE-153	68631-49-2	C12H4Br6O	C1=C(C(=CC(=C1Br)Br)Br)OC2=CC(=C(C=C2Br)Br)Br	4.148e-06	637.536	466.91	8.55	13C PCB 101
PcDD/Fs	1,2,3,4,6,7,8,9-Octachlorodibenzo-p-dioxin	OCDD	3268-87-9	C12Cl8O2	C12=C(C(=C(C(=C1Cl)Cl)Cl)Cl)OC3=C(O2)C(=C(C(=C3Cl)Cl)Cl)Cl	9.97e-06	455.741	453.94	9.5	13C12 TCDD
PcDD/Fs	1,2,3,4,6,7,8,9-Octachlorodibenzofuran	OCDF	39001-02-0	C12Cl8O	C12=C(C(=C(C(=C1Cl)Cl)Cl)Cl)OC3=C2C(=C(C(=C3Cl)Cl)Cl)Cl	5.731e-06	439.746	457.7	8.87	Di-2-ethylhexyl phthalate (DEHP) D4
PAHs	Indeno[1,2,3-cd]pyrene	IP	193-39-5	C22H12	C1=CC=C2C(=C1)C3=C4C2=CC5=CC=CC6=C5C4=C(C=C6)C=C3		276.094	486.31	6.7	Di-n-octyl phthalate(DOP) D4
PAHs	Dibenzo[a,h]anthracene	DBahA	53-70-3	C22H14	C1=CC=C2C(=C1)C=CC3=CC4=C(C=CC5=CC=CC=C54)C=C32	0.003304	278.11	470.09	6.7	Di-2-ethylhexyl phthalate (DEHP) D4
OCPs	Dechlorane 603	Dec603	13560-92-4	C17H8Cl12	C1C2(C3C(C1(C(=C2Cl)Cl)Cl)C4C5C(C3C4(Cl)Cl)C6(C(=C(C5(C6(Cl)Cl)Cl)Cl)Cl)Cl)Cl	2.452e-08	631.689	469.58	11.2	Di-2-ethylhexyl phthalate (DEHP) D4
PAHs	Benzo[g,h,i]perylene	BghiP	191-24-2	C22H12	C1=CC2=C3C(=C1)C4=CC=CC5=C4C6=C(C=C5)C=CC(=C36)C=C2	0.002491	276.094	486.31	6.7	Di-n-octyl phthalate(DOP) D4

## Sheet: S5_MS-DIAL parameters
Supplementary Table S5. MS-DIAL nontarget data analysis parameters
MS-DIAL version v4.92 (http://prime.psc.riken.jp/compms/msdial/main.html)
Parameters	Value
Data Collection
Mass range begin	44
Mass range end	750
RT begin	3 min
RT end	42 min
Processing threads	8
Peak detection
Minimum peak height	5,000
Mass slice width	0.05 Da
Mass accuracy for centroiding	0.005 Da
Smoothing method	Linear weighted moving average
Smoothing level	3
Average peak width	5
Exclusion mass list	Accurate mass[Da] Mass Tolerance[Da] 281.0512 0.0025 225.0429 0.0025 207.102 0.0025 207.032 0.0025
MS1Dec
Sigma window value	0.5
EI spectra cut off	1
Identification
Retention time setting	Use retention index(RI)
Index type	Alkanes
MSP file (library), used for initial screening	In-house HRMS library of environmental contaminants (hydrocarbons, phthalates, and halogenated compound)
	NIST MS library (version 2.4)
Retention index tolerance	35
Retention time tolerance	0.5
m/z tolerance	0.025 Da (using HRMS library) 0.5 Da (using NIST libaray)
Identification score cut off:	0.7
Use retention information for scoring	TRUE
Use quant masses defined in MSP format file	TRUE
Alignment	use retention index, identify after alignment.
Retention index tolerance	20
Reference File	Spiked QC sample
EI similarity cut off	0.8
Retention time factor	0.5
MS1 factor	0.5
Identification after alignment	TRUE
Gap filling by compulsion	TRUE
Choose base peak’s m/z for rep. quant mass	TRUE
Filtering
Peak count filter	0
N% detected in at least one group	0
Remove features based on blank information	TRUE
Sample max/blank average	5-fold change
Keep “reference matched” metabolite features	TRUE
Keep removable features and assign the tag	TRUE
Together with Alignment	TRUE
Data Export/Post processing
Peak area tables for modelling, profiling
Exported table used for building data sets for modelling	Raw Data Matrix (area)
Blank subtraction	Average of field-blanks, negative values set to 0
Order of steps	Export -> Normalization -> Blank Subtraction

## Sheet: S6_IDLs on 30 and 15 m columns
Supplementary Table S6. Instrumental detection limits of targeted analytes on 30 and 15 m columns							30 m column			15m column
class	Chemical	Abbreviation	CAS-Number	molecular formula	mono_mass	RI_exp	RT_30m column	ILD_30m column (pg)	S/N	RT_15m column	ILD_15m column (pg)	S/N	IDL_15/LDL_30
PCBs	2-Chlorobiphenyl	PCB-1	2051-60-7	C12H9Cl	188.039	1511.28	14.07	<0.025	34	4.91	<0.025	18	--
OCPs	Pentachlorobenzene	PeCB	608-93-5	C6HCl5	247.85209	1512.68	14.28	<0.025	INF	4.99	<0.025	INF	--
PCBs	4-Chlorobiphenyl	PCB-3	2051-62-9	C12H9Cl	188.039278	1598.12	15.08	<0.025	30	5.32	0.025	26	>1.0
PCBs	2,2'-Dichlorobiphenyl	PCB-4	13029-08-8	C12H8Cl2	222	1625.08	15.5	0.1	127	5.49	0.1	INF	1
OCPs	alpha-Hexachlorocyclohexane	a-HCH	319-84-6	C6H6Cl6	287.860068	1700.73	16.41	0.1	INF	5.93	0.25	16	2.5
OCPs	Hexachlorobenzene	HCB	118-74-1	C6Cl6	281.813118	1706.41	16.49	0.1	30	5.96	0.05	147	0.5
PCBs	2,2',6-Trichlorobiphenyl	PCB-19	38444-73-4	C12H7Cl3	255.961334	1743.59	16.85	0.05	13	6.17	0.05	201	1
OCPs	gamma-Hexachlorocyclohexane	g-HCH	58-89-9	C6H6Cl6	287.860068	1765.56	17.12	0.25	317	6.33	0.25	INF	1
PCBs	4,4'-Dichlorobiphenyl	PCB-15	2050-68-2	C12H8Cl2	222	1810.55	17.46	0.025	INF	6.55	0.025	INF	1
OCPs	delta-Hexachlorocyclohexane	d-HCH	608-73-1	C6H6Cl6	287.860068	1819.63	17.68	0.25	256	6.71	0.25	INF	1
PCBs	2,2',6,6'-Tetrachlorobiphenyl	PCB-54	15968-05-5	C12H6Cl4	289.922	1851.24	18.01	0.1	33	6.92	0.1	INF	1
PCBs	2,4,4'-Trichlorobiphenyl	PCB-28	7012-37-5	C12H7Cl3	255.961334	1888.22	18.34	0.005	36		0.05	29	10
OCPs	Heptachlor		76-44-8	C10H5Cl7	369.821	1909.86	18.66	0.25	INF	7.36	0.5	INF	2
PCBs	2,2',5,5'-Tetrachlorobiphenyl	PCB-52	35693-99-3	C12H6Cl4	289.922362	1952.47	19.02	0.005	INF	7.71	0.1	INF	20
PCBs	2,2',4,6,6'-Pentachlorobiphenyl	PCB-104	56558-16-8	C12H5Cl5	323.88339	1978.29	19.3	0.1	31	7.95	0.1	31	1
OCPs	Aldrin		309-00-2	C12H8Cl6	361.875718	1983.4	19.38	0.25	INF	7.97	0.5	INF	2
PCBs	3,4,4'-Trichlorobiphenyl	PCB-37	38444-90-5	C12H7Cl3	255.961334	2009.01	19.53	0.005	33		0.05	26	10
OCPs	Heptachlor epoxide B		1024-57-3	C10H5Cl7O	385.816	2063.41	20.14	0.25	45	8.7	0.5	INF	2
OCPs	Heptachlor Epoxide A		28044-83-9	C10H5Cl7O	385.816	2070.89	20.23	0.5	INF	9.18	0.5	INF	1
PCBs	2,2',4,4',6,6'-Hexachlorobiphenyl	PCB-155	33979-03-2	C12H4Cl6	357.844418	2103.19	20.49	0.005	INF	9.13	0.1	INF	20
OCPs	β-chlordane/trans-Chlordane		5103-74-2	C10H6Cl8	405.798	2111.96	20.61	0.25	INF	9.44	0.5	INF	2
OCPs	o,p'-DDE		3424-82-6	C14H8Cl4	315.938	2115.94	20.62	0.05	INF	9.26	0.1	26	2
PCBs	2,2',4,5,5'-Pentachlorobiphenyl	PCB-101	37680-73-2	C12H5Cl5	323.88339	2127.26	20.71	0.1	24	9.36	0.1	INF	1
OCPs	α-chlordane/cis-Chlordane		5103-71-9	C10H6Cl8	405.798	2139.23	20.86	0.05	INF	9.51	1	INF	20
OCPs	trans-Nonachlor		39765-80-5	C10H5Cl9	439.759	2146.48	20.91	0.5	INF	9.5	0.5	INF	1
OCPs	p,p'-DDE		72-55-9	C14H8Cl4	315.938012	2183.93	21.23	0.1	31	9.99	0.25	15	2.5
PCBs	3,3',4,4'-Tetrachlorobiphenyl	PCB-77	32598-13-3	C12H6Cl4	289.922362	2188.52	21.25	0.1	INF	9.94	0.1	INF	1
OCPs	o,p'-DDD		53-19-0	C14H10Cl4	317.954	2199.83	21.36	0.1	4	10.12	0.5	INF	5
PCBs	3,4,4',5-Tetrachlorobiphenyl	PCB-81	70362-50-4	C12H6Cl4	289.922362	2209.15	21.43	0.1	39	10.16	0.1	INF	1
PCBs	2',3,4,4',5-Pentachlorobiphenyl	PCB-123	65510-44-3	C12H5Cl5	323.88339	2251.37	21.82	0.1	31	10.63	0.25	INF	2.5
PCBs	2,3',4,4',5-Pentachlorobiphenyl	PCB-118	31508-00-6	C12H5Cl5	323.88339	2258.89	21.88	0.1	25	10.72	0.1	INF	1
BDEs	p,p'-DDD		41318-75-6	C12H7Br3O	403.804698	2274.46	22.01	0.25	INF	10.85	0.5	INF	2
OCPs	2,4,4'-Tribromodiphenyl ether	BDE-28	72-54-8	C14H10Cl4	317.954	2274.46	22.03	0.1	4	10.96	2.5	INF	25
OCPs	cis-Nonachlor		5103-73-1	C10H5Cl9	439.759	2275.44	22.08	0.5	INF	10.85	1	INF	2
PCBs	2,3,4,4',5-Pentachlorobiphenyl	PCB-114	74472-37-0	C12H5Cl5	323.88339	2277.53	22.08	0.1	28	10.95	0.25	16	2.5
OCPs	o,p'-DDT		789-02-6	C14H9Cl5	351.91469	2280.12	22.09	0.5		10.99	1	INF	2
PCBs	2,2',3,4',5,6,6'-Heptachlorobiphenyl	PCB-188	74487-85-7	C12H3Cl7	391.805	2282.93	22.12	0.1	INF	11.02	0.25	INF	2.5
PCBs	2,2',3,4,4',5' -Hexachlorobiphenyl	PCB-138	52712-04-6	C12H4Cl6	357.844418	2303.73	22.28	0.1	INF	11.25	0.25	INF	2.5
PCBs	2,3,3',4,4'-Pentachlorobiphenyl	PCB-105	32598-14-4	C12H5Cl5	323.88339	2314.02	22.37	0.1	22	11.32	0.25	14	2.5
PcDD/Fs	2,3,7,8-Tetrachlorodibenzofuran	TCDF	51207-31-9	C12H4Cl4O	303.901626	2350.34	22.64	0.25	INF	11.59	0.5	INF	2
PCBs	2,2',4,4',5,5'-Hexachlorobiphenyl	PCB-153	35065-27-1	C12H4Cl6	357.844418	2362.68	22.78	0.1	INF	11.88	0.25	INF	2.5
OCPs	p,p'-DDT		50-29-3	C14H9Cl5	351.915	2364.59	22.75	0.1	3	11.87	2.5	INF	25
PcDD/Fs	2,3,7,8-Tetrachlorodibenzo-p-dioxin	TCDD	1746-01-6	C12H4Cl4O2	319.896542	2375.21	22.85	0.5	INF	11.89	0.5	INF	1
PCBs	3,3',4,4',5-Pentachlorobiphenyl	PCB-126	57465-28-8	C12H5Cl5	323.88339	2388.83	22.99	0.1	21	12.13	0.1	INF	1
PCBs	2,3',4,4',5,5'-Hexachlorobiphenyl	PCB-167	52663-72-6	C12H4Cl6	357.844418	2427.36	23.31	0.1	INF	12.61	0.25	INF	2.5
PCBs	2,2',3,3',5,5',6,6'-Octachlorobiphenyl	PCB-202	2136-99-4	C12H2Cl8	425.766474	2462.51	23.61	0.25	INF	13.01	0.25	INF	1
PCBs	2,3,3',4,4',5-Hexachlorobiphenyl	PCB-156	38380-08-4	C12H4Cl6	357.844	2476.96	23.71	0.1	INF	13.15	0.25	INF	2.5
PCBs	2,3,3',4,4',5'-Hexachlorobiphenyl	PCB-157	69782-90-7	C12H4Cl6	357.844418	2487.02	23.81	0.1	INF	13.26	0.25	INF	2.5
PCBs	2,2',3,4,4',5,5'-Heptachlorobiphenyl	PCB-180	35065-29-3	C12H3Cl7	391.805446	2511.61	24	0.1	INF	13.58	0.25	INF	2.5
PcDD/Fs	1,2,3,6,7,8-Hexachlorodibenzofuran	HxCDF	57117-41-6	C12H3Cl5O	337.862655	2513.81	23.99	0.1	INF	13.36	0.1	INF	1
BDEs	2,2',4,4'-Tetrabromodiphenyl ether	BDE-47	5436-43-1	C12H6Br4O	481.715208	2530.19	24.15	0.25	INF	13.72	1	14	4
PCBs	3,3',4,4',5,5'-Hexachlorobiphenyl	PCB-169	32774-16-6	C12H4Cl6	357.844418	2564.35	24.4	0.1	INF	14.13	0.5	19	5
PcDD/Fs	1,2,3,4,6,7,8-Heptachlorodibenzofuran	HpCDF	40321-76-4	C12H3Cl5O2	353.85757	2573.47	24.44	0.5	INF	14.07	0.25	INF	0.5
BDEs	2,3',4',4-Tetrabromodiphenyl ether	BDE-66	189084-61-5	C12H6Br4O	481.715208	2573.93	24.48	0.25	INF	14.21	0.5	INF	2
PCBs	2,3,3’,4,4’,5,5’-Heptachlorobiphenyl	PCB-189	39635-31-9	C12H3Cl7	391.805446	2646.26	24	0.1	INF	15.08	0.5	17	5
PcDD/Fs	1,2,3,6,7,8-Hexachlorodibenzo-p-dioxin	HxCDD	57117-44-9	C12H2Cl6O	371.823683	2713.43	25.53	0.5	INF	15.61	0.5	INF	1
BDEs	2,2',4,4',6-Pentabromodiphenyl ether	BDE-100	189084-64-8	C12H5Br5O	559.626	2730.84	25.67	2.5	INF	15.95	1	INF	0.4
PcDD/Fs	1,2,3,7,8-Pentachlorodibenzofuran	PeCDF	57653-85-7	C12H2Cl6O2	387.818598	2760.46	25.87	0.5	INF	16.18	0.5	INF	1
BDEs	2,2',4,4',5-Pentabromodiphenyl ether	BDE-99	60348-60-9	C12H5Br5O	559.626	2797.57	26.14	1	INF	16.71	2.5	33	2.5
PCBs	2,2’,3,3’,4,4’,5,5’,6-Nonachlorobiphenyl	PCB-206	40186-72-9	C12HCl9	459.727502	2808.71	25.22	0.5	INF	16.86	0.5	INF	1
PcDD/Fs	1,2,3,4,6,7,8,9-Octachlorodibenzofuran	OCDF	67562-39-4	C12HCl7O	405.784711	2885.52	26.78	0.5	INF	17.39	0.1	INF	0.2
BDEs	2,2',3,4,4'-Pentabromodiphenyl ether	BDE-85	182346-21-0	C12H5Br5O	559.626	2914.28	26.98	2.5	INF	17.72	1	INF	0.4
PcDD/Fs	1,2,3,7,8-Pentachlorodibenzo-p-dioxin	PeCDD	35822-46-9	C12HCl7O2	421.779626	2954.61	27.24	1	INF	17.92	1	INF	1
BDEs	2,2',4,4',5,6'-Hexabromodiphenyl ether	BDE-154	207122-15-4	C12H4Br6O	637.53623	2966.68	27.34	5	INF	18.1	2.5	INF	0.5
BDEs	2,2',4,4',5,5'-Hexabromodiphenyl ether	BDE-153	68631-49-2	C12H4Br6O	637.53623	3064.14	27.98	5	INF	18.63	2.5	INF	0.5
PcDD/Fs	1,2,3,4,6,7,8,9-Octachlorodibenzo-p-dioxin	OCDD	3268-87-9	C12Cl8O2	455.740654	3149.1	28.61	2.5	INF	18.93	0.5	INF	0.2
PcDD/Fs	1,2,3,4,6,7,8-Heptachlorodibenzo-p-dioxin	HpCDD	39001-02-0	C12Cl8O	439.745739	3160.27	28.7	1	20	18.97	0.25	INF	0.25
OCPs	Dechlorane 603	Dec603	13560-92-4	C17H8Cl12	631.688836	3252.8	29.53	2.5	INF	19.42	2.5	140	1
BDEs	2,2',3,4,4',5',6-Heptabromodiphenyl ether	BDE-183	207122-16-5	C12H3Br7O	715.44675	3331.42	30.17	25	INF	19.71	10	64	0.4

## Sheet: S7_Validation results
Supplementary Table S7. Validation results for multi-class target analytes
class	Detected metabolite	Abbriviation	CAS-Number	LogKow	RT	RI	Quantification ion	Confirmation ion	mLOQ (ng/mL)	Strategy for reporting mLOQ and linearity	Matrix effects (0.1 ng/mL) average	Matrix effects (0.1 ng/mL) standard deviation	Matrix effects (1 ng/mL) average	Matrix effects (1 ng/mL) standard deviation	Matrix effects (10 or 75^ ng/mL) average	Matrix effects (10 or 75^ ng/mL) standard deviation	Recovery(0.1 ng/mL) average	Recovery(0.1 ng/mL) standard deviation	Recovery(1 ng/mL) average	Recovery(1 ng/mL) standard deviation	Recovery(10 or 75^ ng/mL) average	Recovery(10 or 75^ ng/mL) standard deviation	Method precision	Linearity (R2 for standard addition curve between mLOQ- 10 ng/mL)	Linearity (R2 for standard calibration curve between mLOQ- 5 ng/mL)	Regression type	Weighting	Recovery from 100 µL serum/plasma (1 ng/mL) average	Recovery from 100 µL serum/plasm (1 ng/mL) standard deviation	Inernal standard used for correction
PAHs	Naphthalene	NAPH	91-20-3	3.17	6.58	1208.39	128.062	126.046	0.6	native analyte, average blank response +10×SD	--	--	--	--	0.75	0.07	--	--	--	--	1	0	0%#	0.99	1	Linear	Equal	1	0.06	Naphthalene-d8
phthalates	Dimethyl phthalate	DMP	131-11-3	1.66	8.21	1454.81	163.039	133.028	0.35	native analyte, average blank response +10×SD	0.82	0.09	1.2	0.17	1.1	0.09	0.62	0.13	0.22	0.13	0.22	0.03	0.13	0.98	0.99	Linear	Equal	1	0.13	Naphthalene-d8
PAHs	Acenaphthylene	ACY	208-96-8	3.94	8.4	1482.24	152.062	150.054	0.02	native analyte, average blank response +10×SD	1.1	0.25	1.1	0.12	1.1	0.1	0.76	0.08	0.96	0.07	0.89	0.1	0.07	0.98	1	Linear	Equal	1	0.08	Naphthalene-d8
PAHs	Acenaphthene	ACE	83-32-9	4.15	8.66	1514.61	153.07	152.062	0.26	native analyte, average blank response +10×SD	0.89	0.19	1.1	0.14	1	0	0.13	0.12	0.96	0.07	0.94	0.1	0.07	0.98	0.99	Linear	Equal	1	0.13	Acenaphthene-d10
PCBs	2-Chlorobiphenyl	PCB-1	2051-60-7	4.4	8.71	1519.79	188.039	152.062	0.00669099	native analyte, spiked to conmercial serum (0.005-10 ng/mL)	0.95	0.08	1.1	0.14	1	0	0.93	0.12	1	0	0.94	0.1	0	0.98	1	Linear	Equal	1.1	0.32	Acenaphthene-d10
OCP	Pentachlorobenzene	PeCB	608-93-5	5.22	8.87	1538.78	249.849	247.852	0.0223077	native analyte, spiked to conmercial serum (0.005-10 ng/mL)	1	0	1.1	0.08	1.1	0.09	0.93	0.12	0.9	0.1	0.9	0.08	0.1	0.98	1	Linear	Equal	1	0.05	13C6 Hexachlorobenzene(HCB)
phthalates	Diethyl phthalate	DEP	84-66-2	2.42	9.37	1586.26	149.023	177.054	0.35	native analyte, average blank response +10×SD	0.81	0.08	0.96	0.07	1.1	0.1	0.47	0.42	0.36	0.42	0.36	0.04	0.42	0.97	0.98	Linear	Equal	0.92	0.21	Acenaphthene-d10
PCBs	4-Chlorobiphenyl	PCB-3	2051-62-9	4.4	9.48	1603.48	188.039	152.062	0.00522685	native analyte, spiked to conmercial serum (0.005-10 ng/mL)	0.91	0.08	0.95	0.08	1	0	1.2	0.17	1.2	0.11	1.1	0.12	0.11	0.98	1	Linear	Equal	1	0	Acenaphthene-d10
PAHs	Fluorene	FLUO	86-73-7	4.02	9.55	1614.01	165.07	166.078	0.09	native analyte, average blank response +10×SD	--	--	--	--	1	0	--	--	--	--	0.94	0.1	10%#	0.97	0.99	Linear	Equal	--	--	13C6 Hexachlorobenzene(HCB)
PCBs	2,2'-Dichlorobiphenyl	PCB-4	13029-08-8	4.91	9.77	1636.32	152.062	222	0.0487002	native analyte, spiked to conmercial serum (0.005-10 ng/mL)	1.1	0.08	0.95	0.08	0.75	0.07	0.89	0.19	1.1	0.12	1	0	0.12	0.98	1	Linear	Equal	0.96	0.06	gamma-Hexachlorocyclohexane(g-HCH) d6
OCP	alpha-Hexachlorocyclohexane	a-HCH	319-84-6	4.26	10.6	1715.5	180.937	182.934	0.0513167	native analyte, spiked to conmercial serum (0.005-10 ng/mL)	1.1	0.28	1	0.2	0.85	0.07	1.2	0.54	1.2	0.08	1.2	0.14	0.08	0.98	1	Linear	Equal	0.9	0.08	13C6 Hexachlorobenzene(HCB)
OCP	Hexachlorobenzene	HCB	118-74-1	5.86	10.69	1724.22	283.81	285.807	0.0459299	labelled analyte, spiked to conmercial serum (0.005-5 ng/mL)	1.1	0.12	1.1	0.08	0.75	0.07	0.66	0.15	0.97	0.06	0.95	0.08	0.06	0.98	1	Linear	Equal	0.95	0.08	gamma-Hexachlorocyclohexane(g-HCH) d6
PCBs	2,2',6-Trichlorobiphenyl	PCB-19	38444-73-4	5.69	11.02	1753.03	186.023	255.961	0.0456809	native analyte, spiked to conmercial serum (0.005-10 ng/mL)	1.1	0.12	1.1	0.14	0.8	0	0.93	0.12	0.9	0.1	0.86	0	0.1	0.98	1	Linear	Equal	0.49	0.06	gamma-Hexachlorocyclohexane(g-HCH) d6
OCPs	beta-Hexachlorocyclohexane	b-HCH	319-85-7	4.26	11.13	1759.44	180.937	182.934	0.1	native analyte, spiked to conmercial serum (0.005-10 ng/mL)	1.4	0.23	1.1	0.08	0.8	0	--	--	0.44	0.1	0.29	0	0.1	0.99	1	Linear	Equal	1	0.06	gamma-Hexachlorocyclohexane(g-HCH) d6
OCPs	gamma-Hexachlorocyclohexane	g-HCH	58-89-9	4.26	11.38	1778.06	180.937	182.934	0.0764841	native analyte, spiked to conmercial serum (0.005-10 ng/mL)	1.2	0.39	0.95	0.08	0.85	0.07	0.75	0.25	1	0	0.93	0.12	0	0.99	1	Linear	Equal	0.86	0.02	13C PCB-52
PCBs	4,4'-Dichlorobiphenyl	PCB-15	2050-68-2	4.91	11.66	1809.65	222	152.062	0.0090397	native analyte, spiked to conmercial serum (0.005-10 ng/mL)	1.2	0.03	1	0	0.75	0.07	0.99	0.18	1.1	0.1	1	0	0.1	0.98	1	Linear	Equal	1	0	13C PCB-52
PAHs	Phenanthrene	PHE	85-01-8	4.35	11.69	1810.8	178.078	176.062	0.03	native analyte, average blank response +10×SD	--	--	--	--	1.13	0.01	--	--	--	--	0.95	0.08	8%#	0.99	1	Linear	Equal	--	--	13C12 p,p'-DDE
PAHs	Anthracene	AN	120-12-7	4.35	11.83	1821.83	178.078	176.062	0.17	native analyte, average blank response +10×SD	--	--	--	--	1.07	0.1	--	--	--	--	0.95	0.08	8%#	0.98	0.99	Linear	Equal	1.1	0.27	13C12 p,p'-DDE
OCPs	delta-Hexachlorocyclohexane	d-HCH	608-73-1	4.26	11.94	1828.74	180.937	182.934	0.0996524	native analyte, spiked to conmercial serum (0.005-10 ng/mL)	1.5	0.45	1	0.2	0.85	0.01	0.83	0.14	0.69	0.05	0.7	0.09	0.05	0.99	1	Linear	Equal	1	0.06	13C12 p,p'-DDE
PCBs	2,2',6,6'-Tetrachlorobiphenyl	PCB-54	15968-05-5	6.34	12.28	1858.42	219.984	291.919	0.0487053	native analyte, spiked to conmercial serum (0.005-10 ng/mL)	0.95	0.08	1	0	1	0	1	0.34	0.93	0.06	0.88	0.11	0.06	0.99	1	Linear	Equal	1	0.06	13C12 p,p'-DDE
phthalates	Diisobutyl phthalate	DiBP	84-69-5	4.46	12.35	1861.27	149.023	104.026	2	native analyte, average blank response +10×SD	--	--	--	--	1.1	0.1	--	--	1	0.23	1	0	0.23	0.96	0.95	Linear	Equal	1.1	0.06	13C12 p,p'-DDE
PCBs	2,4,4'-Trichlorobiphenyl	PCB-28	7012-37-5	5.69	12.68	1890.12	255.961	186.023	0.00764586	native analyte, spiked to conmercial serum (0.005-10 ng/mL)	1	0	1	0	1	0	1.1	0.18	1	0	0.96	0.06	0	0.99	1	Linear	Equal	0.86	0.02	13C12 p,p'-DDE
OCPs	Heptachlor		76-44-8	5.86	13.04	1909.86	271.808	273.806	0.0480952	native analyte, spiked to conmercial serum (0.005-10 ng/mL)	1	0.34	1	0.14	1.1	0.01	1.2	0.34	0.88	0.15	0.88	0.01	0.15	0.99	1	Linear	Equal	1.2	0.32	13C12 Dieldrin
PCBs	2,2',5,5'-Tetrachlorobiphenyl	PCB-52	35693-99-3	6.34	13.52	1954.6	219.984	291.919	0.0394288	native analyte, spiked to conmercial serum (0.005-10 ng/mL)	1	0.15	0.95	0.08	1	0	1.1	0.09	1.1	0.17	0.92	0.07	0.17	0.99	1	Linear	Equal	0.93	0.06	13C12 p,p'-DDE
phthalates	Di-n-butyl phthalate	DBP	84-74-2	4.61	13.57	1958.99	149.023	104.026	0.199513	native analyte, spiked to conmercial serum (0.005-10 ng/mL)	--	--	--	--	1	0	--	--	--	--	0.92	0.14	0.25	0.98	0.98	Linear	Equal	0.53	0.18	o,p'-DDT D8
PCBs	2,2',4,6,6'-Pentachlorobiphenyl	PCB-104	56558-16-8	6.98	13.88	1982.13	325.88	253.945	0.0765391	native analyte, spiked to conmercial serum (0.005-10 ng/mL)	0.94	0.18	1	0.14	1	0	1.1	0.54	0.83	0.23	0.76	0.1	0.23	0.98	1	Linear	Equal	1.3	0.16	o,p'-DDT D8
OCPs	Aldrin		309-00-2	6.06	13.95	1989.47	262.857	260.859	0.307979	native analyte, spiked to conmercial serum (0.005-10 ng/mL)	0.79	0.07	1.1	0.24	1.1	0.01	0.95	0.82	0.85	0.14	0.8	0.07	0.14	0.97	1	Linear	Equal	1.3	0.16	o,p'-DDT D8
PCBs	3,4,4'-Trichlorobiphenyl	PCB-37	38444-90-5	5.69	14.2	2005.79	255.961	186.023	0.0291511	native analyte, spiked to conmercial serum (0.005-10 ng/mL)	1.1	0.1	0.95	0.08	1	0	0.94	0.17	0.92	0.21	0.92	0.07	0.21	0.98	1	Linear	Equal	1	0	o,p'-DDT D8
OCPs	Heptachlor epoxide B		1024-57-3	4.56	14.97	2065.73	236.841	252.895	0.501699	native analyte, spiked to conmercial serum (0.005-10 ng/mL)	--	--	0.9	0.16	0.79	0.3	--	--	0.97	0.13	1.1	0.16	0.13	0.98	1	Linear	Equal	0.58	0.02	o,p'-DDT D9
OCPs	Oxychlordane		27304-13-8	5.48	14.99	2065.73	114.995	386.805	0.744264	native analyte, spiked to conmercial serum (0.005-10 ng/mL)	--	--	1	0.28	1.1	0.01	--	--	1.3	0.14	1.1	0.14	0.14	0.98	1	Linear	Equal	1	0	13C12 HxCDD
phthalates	Diisohexyl phthalate	DiHP	84-63-9	6.28	15	2099.66	149.023	167.034	0.48753	native analyte, spiked to conmercial serum (0.005-10 ng/mL)	1.2	0.16	1.2	0.07	1.3	0.03	0.9	0.31	0.93	0.31	0.93	0.12	0.31	0.98	1	Linear	Equal	0.88	0.11	13C10 trans-Nonachlor
OCPs	Heptachlor Epoxide A		28044-83-9	4.56	15.1	2073.71	236.841	252.895	0.470229	native analyte, spiked to conmercial serum (0.005-10 ng/mL)	--	--	0.99	0.27	1.1	0.01	--	--	1	0.12	1	0.08	0.12	0.98	1	Linear	Equal	1	0.12	13C10 trans-Nonachlor
PAHs	Fluoranthene	FLA	206-44-0	4.93	15.23	2084.13	202.078	203.081	0.19	native analyte, average blank response +10×SD	0.71	0.07	0.76	0.08	0.94	0.08	0.53	0.24	1.1	0.25	1.2	0.17	0.25	0.98	0.99	Linear	Equal	0.88	0.11	Naphthalene D8
PCBs	2,2',4,4',6,6'-Hexachlorobiphenyl	PCB-155	33979-03-2	7.62	15.51	2103.56	359.841	289.903	0.0500458	native analyte, spiked to conmercial serum (0.005-10 ng/mL)	0.9	0.09	1	0.2	1	0	1.3	0.29	1	0.07	0.93	0.06	0.07	0.99	1	Linear	Equal	0.92	0.08	Acenaphthene D10
phthalates	Diethoxyethyl phthalate	DEEP	605-54-9	2.1	15.55	2109.02	149.023	104.026	0.46	native analyte, solvent based calibration curve	--	--	--	--	513%^	125%^	--	--	--	--	39%^	29%^	29%^	--	0.99	Linear	Equal	--	--	Acenaphthene D10
OCPs	β-chlordane/trans-Chlordane		5103-74-2	6.26	15.63	2113.57	372.825	236.841	0.0493853	native analyte, spiked to conmercial serum (0.005-10 ng/mL)	--	--	1	0.14	1.1	0.01	--	--	1.1	0.15	1.1	0.16	0.15	0.98	1	Linear	Equal	--	--	Acenaphthene D10
OCPs	o,p'-DDE		3424-82-6	6	15.7	2117.15	246	247.998	0.0208927	native analyte, spiked to conmercial serum (0.005-10 ng/mL)	1.2	0.18	1.1	0.2	1.1	0.01	1	0.08	0.93	0.35	1.1	0.14	0.35	0.98	1	Linear	Equal	--	--	Phenanthrene D10
PCBs	2,2',4,5,5'-Pentachlorobiphenyl	PCB-101	37680-73-2	6.98	15.82	2125.96	325.88	253.945	0.047357	native analyte, spiked to conmercial serum (0.005-10 ng/mL)	1	0.15	0.95	0.08	1.1	0.01	1.3	0.29	1	0.07	0.93	0.06	0.07	0.99	1	Linear	Equal	0.7	0.12	Phenanthrene D10
PAHs	Pyrene	PYR	129-00-0	4.93	15.95	2138.08	202.078	203.081	0.098783	native analyte, spiked to conmercial serum (0.005-10 ng/mL)	--	--	--	--	1.2	0	--	--	1.1	0.24	1.3	0.4	0.24	0.98	0.99	Linear	Equal	--	--	Di-n-butyl phthalate (DBP) D4
OCPs	α-chlordane/cis-Chlordane		5103-71-9	6.26	15.97	2139.23	372.825	236.841	0.05	native analyte, solvent based calibration curve	--	--	--	--	113%^	24%^	--	--	--	--	97%^	22%^	22%^	--	1	Linear	Equal	--	--	Di-n-butyl phthalate (DBP) D4
OCPs	trans-Nonachlor		39765-80-5	6.44	16.04	2145.04	408.784	406.787	0.05	native analyte, solvent based calibration curve	--	--	--	--	107%^	19%^	--	--	--	--	100%^	19%^	19%^	--	1	Linear	Equal	0.89	0.1	Chrysene (CRY) D12
PCBs	3,3',4,4'-Tetrachlorobiphenyl	PCB-77	32598-13-3	6.34	16.58	2182.79	291.919	219.984	0.0834419	native analyte, spiked to conmercial serum (0.005-10 ng/mL)	0.98	0.31	0.99	0.13	1	0	1	0.15	0.95	0.09	0.76	0.15	0.09	0.98	1	Linear	Equal	0.95	0.08	Chrysene (CRY) D12
OCPs	p,p'-DDE		72-55-9	6	16.62	2184.08	246	247.998	0.046047	labelled analyte, spiked to conmercial serum (0.005-5 ng/mL)	1.1	0.24	1	0.14	1.1	0.01	0.1	0.08	0.8	0.26	1	0	0.26	0.98	1	Linear	Equal	1	0	Chrysene (CRY) D12
OCPs	Dieldrin		60-57-1	5.45	16.73	2196.72	262.857	260.86	0.438234	native analyte, spiked to conmercial serum (0.005-10 ng/mL)	--	--	0.91	0.08	0.94	0.09	--	--	1	0.08	0.96	0.07	0.08	0.99	1	Linear	Equal	1	0.06	Chrysene (CRY) D12
OCPs	o,p'-DDD		53-19-0	5.87	16.8	2197.64	235.008	237.005	0.0492136	native analyte, spiked to conmercial serum (0.005-10 ng/mL)	1.1	0.24	1.1	0.2	1.1	0.01	0.94	0.17	0.87	0.21	0.96	0.07	0.21	0.98	1	Linear	Equal	0.8	0.1	Chrysene (CRY) D12
PCBs	3,4,4',5-Tetrachlorobiphenyl	PCB-81	70362-50-4	6.34	16.89	2203.84	291.919	219.984	0.0500787	native analyte, spiked to conmercial serum (0.005-10 ng/mL)	0.87	0.13	0.88	0.11	1	0	1	0.19	0.96	0.06	0.93	0.06	0.06	0.99	1	Linear	Equal	0.99	0.11	Chrysene (CRY) D12
OCPs	Endrin		72-20-8	5.45	17.31	2240.9	262.857	264.854	0.0990076	native analyte, spiked to conmercial serum (0.005-10 ng/mL)	--	--	0.85	0.13	1.1	0.08	--	--	1	0.09	0.9	0.1	0.09	0.99	1	Linear	Equal	1	0.43	Chrysene (CRY) D12
PCBs	2',3,4,4',5-Pentachlorobiphenyl	PCB-123	65510-44-3	6.98	17.45	2247.22	325.88	253.945	0.0487263	native analyte, spiked to conmercial serum (0.005-10 ng/mL)	0.89	0.18	0.96	0.06	1.1	0.08	1.2	0.45	1	0.04	1	0	0.04	0.99	1	Linear	Equal	1.1	0.17	Chrysene (CRY) D12
PCBs	2,3',4,4',5-Pentachlorobiphenyl	PCB-118	31508-00-6	6.98	17.56	2255.07	325.88	253.945	0.0487806	native analyte, spiked to conmercial serum (0.005-10 ng/mL)	1.1	0.08	1	0	1.1	0.01	1.1	0	1.1	0.06	0.96	0.06	0.06	0.99	1	Linear	Equal	1.1	0.22	Acenaphthene D10
BDEs	2,4,4'-Tribromodiphenyl ether	BDE-28	41318-75-6	5.88	17.73	2267.71	245.967	247.966	0.0490543	native analyte, spiked to conmercial serum (0.005-10 ng/mL)	1.2	0.31	1.1	0.08	1.1	0.01	1.2	0.45	1.1	0.08	1	0.06	0.08	0.99	1	Linear	Equal	1.1	0.27	Acenaphthene D10
OCPs	cis-Nonachlor		5103-73-1	6.44	17.77	2275.44	408.784	406.787	0.434947	native analyte, spiked to conmercial serum (0.005-10 ng/mL)	--	--	0.89	0.11	1.1	0.08	--	--	1	0.09	0.9	0.1	0.09	0.99	1	Linear	Equal	1.2	0.21	Acenaphthene D10
OCPs	p,p'-DDD		72-54-8	5.87	17.81	2272.93	235.008	237.005	0.0744009	native analyte, spiked to conmercial serum (0.005-10 ng/mL)	1.1	0.14	0.93	0.13	1.1	0.08	0.93	0.06	1	0.38	1	0.12	0.38	0.99	1	Linear	Equal	0.88	0.11	13C6 Hexachlorobenzene(HCB)
PCBs	2,3,4,4',5-Pentachlorobiphenyl	PCB-114	74472-37-0	6.98	17.84	2276.22	325.88	253.945	0.0478481	native analyte, spiked to conmercial serum (0.005-10 ng/mL)	1.2	0.17	1	0	1.1	0.08	1.1	0	1	0	1	0	0	0.99	1	Linear	Equal	0.83	0.09	13C6 Hexachlorobenzene(HCB)
OCPs	o,p'-DDT		789-02-6	6.79	17.87	2278.35	235.008	237.005	0.0477335	native analyte, spiked to conmercial serum (0.005-10 ng/mL)	1	0.11	0.93	0.13	1.1	0.08	0.97	0.15	1.17	0.38	1	0.11	0.38	0.99	1	Linear	Equal	0.9	0.1	13C PCB 28
PCBs	2,2',3,4',5,6,6'-Heptachlorobiphenyl	PCB-188	74487-85-7	8.27	17.88	2279.97	323.864	393.802	0.0882613	native analyte, spiked to conmercial serum (0.005-10 ng/mL)	0.72	0.1	0.85	0.05	1	0	1.1	0	1	0.04	0.96	0.06	0.04	0.99	1	Linear	Equal	0.92	0.07	13C PCB 28
PCBs	2,2',3,4,4',5' -Hexachlorobiphenyl	PCB-138	52712-04-6	7.62	18.16	2299.82	289.903	359.841	0.0968037	native analyte, spiked to conmercial serum (0.005-10 ng/mL)	0.75	0.4	0.93	0.13	1.1	0.08	1.8	0.64	1.1	0.17	0.93	0.06	0.17	0.99	1	Linear	Equal	1	0	13C PCB-52
PCBs	2,3,3',4,4'-Pentachlorobiphenyl	PCB-105	32598-14-4	6.98	18.26	2308.38	325.88	253.945	0.0792342	native analyte, spiked to conmercial serum (0.005-10 ng/mL)	1.5	0.83	0.96	0.06	1.1	0.08	1.1	0.33	1.1	0.02	1	0	0.02	0.99	1	Linear	Equal	1.1	0.1	13C PCB-52
PcDD/Fs	2,3,7,8-Tetrachlorodibenzofuran	TCDF	51207-31-9	6.63	18.65	2339.2	305.898	240.937	0.0927629	native analyte, spiked to conmercial serum (0.005-10 ng/mL)	0.79	0.69	0.96	0.07	1.2	0.1	--	--	1.1	0.06	0.93	0.06	0.06	1	1	Linear	Equal	1	0	13C PCB-52
phthalates	Dihexyl phthalate	DHP	84-75-3	6.57	18.68	2336.5	149.023	104.026	0.0541667	native analyte, spiked to conmercial serum (0.005-10 ng/mL)	1.6	0.27	1.3	0.1	1.25	0.07	1	0.11	1.1	0.11	1.1	0.06	0.11	1	1	Linear	Equal	1.1	0.12	13C PCB 101
phthalates	Benzyl butyl phthalate	BBP	85-68-7	4.84	18.77	2345.2	149.023	104.026	0.0527623	native analyte, spiked to conmercial serum (0.005-10 ng/mL)	0.95	0.23	0.89	0.12	0.96	0.05	0.8	0.09	0.57	0.03	0.55	0.05	0.03	1	1	Linear	Equal	1	0	13C PCB 101
OCPs	p,p'-DDT		50-29-3	6.79	18.89	2364.59	235.008	237.005	0.049591	native analyte, spiked to conmercial serum (0.005-10 ng/mL)	1.2	0.32	1.1	0.05	1.2	0	1.1	0.31	0.9	0.29	1	0.1	0.29	0.99	1	Linear	Equal	1.1	0.1	13C PCB 101
PCBs	2,2',4,4',5,5'-Hexachlorobiphenyl	PCB-153	35065-27-1	7.62	18.91	2358.58	289.903	359.841	0.0476711	native analyte, spiked to conmercial serum (0.005-10 ng/mL)	1.3	0.16	0.89	0.1	1.1	0.09	1.1	0	1.1	0.07	1	0	0.07	0.99	1	Linear	Equal	1.1	0.12	13C PCB-138
PcDD/Fs	2,3,7,8-Tetrachlorodibenzo-p-dioxin	TCDD	1746-01-6	6.92	18.99	2365.82	321.893	256.932	0.180882	native analyte, spiked to conmercial serum (0.005-10 ng/mL)	--	--	0.96	0.06	1.1	0.09	--	--	1.1	0.1	0.96	0.06	0.1	1	1	Linear	Equal	1	0	13C PCB-138
PCBs	3,3',4,4',5-Pentachlorobiphenyl	PCB-126	57465-28-8	5.81	19.22	2381.72	325.88	253.945	0.0544939	native analyte, spiked to conmercial serum (0.005-10 ng/mL)	1.3	0.16	0.96	0.07	1.1	0.18	0.89	0	1.1	0.06	0.93	0.06	0.06	0.99	1	Linear	Equal	1	0.06	13C PCB-138
PCBs	2,3',4,4',5,5'-Hexachlorobiphenyl	PCB-167	52663-72-6	7.62	19.74	2423.6	359.841	289.903	0.0676369	native analyte, spiked to conmercial serum (0.005-10 ng/mL)	1.1	0.28	0.96	0.07	1.1	0.26	1.1	0	1	0.06	0.97	0.05	0.06	0.99	1	Linear	Equal	1	0	13C PCB-138
PCBs	2,2',3,3',5,5',6,6'-Octachlorobiphenyl	PCB-202	2136-99-4	8.91	20.19	2461.49	429.76	357.825	0.277449	native analyte, spiked to conmercial serum (0.005-10 ng/mL)	--	--	0.96	0.26	1.1	0.08	--	--	1.1	0.15	0.96	0.06	0.15	0.99	1	Linear	Equal	1	0	13C PCB-138
PAHs	Benz[a]anthracene	BaA	56-55-3	5.52	20.31	2473.06	228.093	227.081	0.0561284	native analyte, spiked to conmercial serum (0.005-10 ng/mL)	0.97	0.06	1.1	0.17	1.2	0.08	1.1	0.12	1.1	0.13	1	0.07	0.13	1	1	Linear	Equal	0.97	0.06	13C PCB-138
PCBs	2,3,3',4,4',5-Hexachlorobiphenyl	PCB-156	38380-08-4	7.62	20.35	2474.21	359.841	289.903	0.0874443	native analyte, spiked to conmercial serum (0.005-10 ng/mL)	1.5	0.6	1	0.21	1.1	0.08	0.84	0.06	1	0.06	0.93	0.06	0.06	0.99	1	Linear	Equal	0.93	0.12	13C PCB-138
PAHs	Chrysene	CRY	218-01-9	5.52	20.42	2479.71	228.093	227.081	0.047398	native analyte, spiked to conmercial serum (0.005-10 ng/mL)	0.89	0.11	1	0.12	1.1	0.16	0.96	0.07	1	0.07	1	0	0.07	1	0.99	Linear	Equal	1	0	13C PCB 153
PCBs	2,3,3',4,4',5'-Hexachlorobiphenyl	PCB-157	69782-90-7	7.62	20.47	2483.95	359.841	289.903	0.0499268	native analyte, spiked to conmercial serum (0.005-10 ng/mL)	1.5	0.6	1	0.19	1.1	0.01	0.97	0.25	1.1	0.06	0.96	0.06	0.06	0.99	1	Linear	Equal	0.97	0.16	13C PCB 153
PcDD/Fs	1,2,3,7,8-Pentachlorodibenzofuran	PeCDF	57117-41-6	7.27	20.66	2502.38	339.859	204.961	0.0485645	native analyte, spiked to conmercial serum (0.005-10 ng/mL)	1.1	0.18	1	0.12	1.1	0.09	1.2	0.19	1	0.19	0.93	0.06	0.19	0.99	1	Linear	Equal	1	0.06	13C PCB 153
PCBs	2,2',3,4,4',5,5'-Heptachlorobiphenyl	PCB-180	35065-29-3	8.27	20.74	2508.56	393.802	323.864	0.079746	native analyte, spiked to conmercial serum (0.005-10 ng/mL)	1	0.4	1	0.21	1.1	0.08	1.6	0.76	1	0.1	0.97	0.06	0.1	0.99	1	Linear	Equal	1	0.12	13C PCB-180
BDEs	2,2',4,4'-Tetrabromodiphenyl ether	BDE-47	5436-43-1	6.77	20.88	2526.51	325.876	323.878	0.280679	native analyte, spiked to conmercial serum (0.005-10 ng/mL)	--	--	1.2	0.26	1.1	0.01	--	--	1	0.06	1	0	0.06	0.99	1	Linear	Equal	0.96	0.07	13C PCB-180
phthalates	Di-2-ethylhexyl phthalate	DEHP	117-81-7	8.39	21.01	2528.94	149.023	167.034	1.7	native analyte, average blank response +10×SD	133%*	0.06	103%*	0.31	97%*	0.07	97%*	0.06	123%*	0.32	82%^	4%^	4%^	1	0.87	Linear	Equal	100%*	0	13C PCB-180
phthalates	Diphenyl phthalate	DPhP	84-62-8	4.1	21.04	2543.6	225.055	152.062	0.0945001	native analyte, spiked to conmercial serum (0.005-10 ng/mL)	--	--	--	--	118%^	7%^	--	--	--	--	61%^	8%^	8%^	--	1	Linear	Equal	--	--	13C PCB-180
PCBs	3,3',4,4',5,5'-Hexachlorobiphenyl	PCB-169	32774-16-6	7.62	21.2	2562.12	359.841	289.903	0.0477079	native analyte, spiked to conmercial serum (0.005-10 ng/mL)	1.4	0.44	1.1	0.36	1.1	0.08	1.1	0.13	1.1	0.15	1	0	0.15	0.98	1	Linear	Equal	1	0.08	13C PCB-180
PcDD/Fs	1,2,3,7,8-Pentachlorodibenzo-p-dioxin	PeCDD	40321-76-4	7.56	21.21	2564.99	355.854	292.89	0.0729147	native analyte, spiked to conmercial serum (0.005-10 ng/mL)	1.2	1.1	1.1	0.12	1.1	0.01	2.1	0.62	1.1	0.06	1.1	0.02	0.06	0.98	1	Linear	Equal	1.1	0.06	13C PCB-180
BDEs	2,3',4',4-Tetrabromodiphenyl ether	BDE-66	189084-61-5	6.77	21.27	2570.84	325.876	323.878	0.0698258	native analyte, spiked to conmercial serum (0.005-10 ng/mL)	1.2	0.22	1.2	0.29	1.2	0.1	0.84	0.06	1.1	0.08	1	0	0.08	0.99	1	Linear	Equal	1.1	0.07	13C PCB-180
PCBs	2,3,3’,4,4’,5,5’-Heptachlorobiphenyl	PCB-189	39635-31-9	8.27	21.81	2647.66	323.864	393.802	0.421394	native analyte, spiked to conmercial serum (0.005-10 ng/mL)	1.1	0.52	1	0.21	1.1	0.08	0.88	0.33	1	0.06	0.96	0.06	0.06	0.98	1	Linear	Equal	1.1	0.1	13C PCB-209
PCBs	2,2',3,3',4,5,5',6,6'-Nonachlorobiphenyl	PCB-208	52663-77-1	9.56	21.94	2669.52	463.721	391.787	0.461493	native analyte, spiked to conmercial serum (0.005-10 ng/mL)	--	--	1.04	0.19	1.1	0.08	--	--	1	0.11	0.93	0.06	0.11	0.98	1	Linear	Equal	1	0.06	13C PCB-209
PcDD/Fs	1,2,3,6,7,8-Hexachlorodibenzofuran	HxCDF	57117-44-9	7.92	22.19	2712.35	373.82	238.922	0.0917543	native analyte, spiked to conmercial serum (0.005-10 ng/mL)	1.2	0.23	0.96	0.07	1.1	0.01	0.92	0.27	1	0	1	0.12	0	0.99	1	Linear	Equal	1.1	0.13	13C PCB-209
BDEs	2,2',4,4',6-Pentabromodiphenyl ether	BDE-100	189084-64-8	7.66	22.32	2730.84	403.787	405.785	0.419142	native analyte, spiked to conmercial serum (0.005-10 ng/mL)	--	--	1.3	0.19	0.95	0.07	--	--	1.1	0.1	1.2	0.26	0.1	0.98	1	Linear	Equal	1.1	0.36	Perylene d12
phthalates	Di-n-octyl phthalate	DOP	117-84-0	8.54	22.33	2726.08	149.023	167.034	0.46	native analyte, average blank response +10×SD	--	--	--	--	110%*	0	--	--	1.01	0.08	0.93	0.06	0.08	0.99	1	Linear	Equal	1.11	0.19	13C12 TCDD
PCBs	2,3,3',4,4',5,5',6-Octachlorobiphenyl	PCB-205	74472-53-0	8.91	22.35	2738.28	429.76	357.825	0.9	native analyte, spiked to conmercial serum (0.005-10 ng/mL)	--	--	1.1	0.1	0.95	0.21	--	--	1.3	0.18	1.2	0.12	0.18	0.98	1	Linear	Equal	1	0.13	13C12 HpCDF
PcDD/Fs	1,2,3,6,7,8-Hexachlorodibenzo-p-dioxin	HxCDD	57653-85-7	8.21	22.46	2761.67	389.815	326.851	0.0990623	native analyte, spiked to conmercial serum (0.005-10 ng/mL)	--	--	1	0	1.12	0.01	--	--	1	0	1	0.12	0	0.99	1	Linear	Equal	1	0.14	13C12 HxCDD
PAHs	Benzo[b]fluoranthene	BbFA	205-99-2	6.11	22.67	2805.33	252.093	253.096	0.0698016	native analyte, spiked to conmercial serum (0.005-10 ng/mL)	1.2	0.19	0.96	0.07	1.1	0.08	0.81	0.17	1	0.17	1	0	0.17	0.99	1	Linear	Equal	0.95	0.08	13C12 HpCDF
BDEs	2,2',4,4',5-Pentabromodiphenyl ether	BDE-99	60348-60-9	7.66	22.68	2797.57	403.787	405.785	0.479065	native analyte, spiked to conmercial serum (0.005-10 ng/mL)	--	--	1.1	0.38	1.2	0.11	--	--	1.2	0.15	1.2	0.1	0.15	0.99	1	Linear	Equal	0.97	0.06	13C12 TCDF
PAHs	Benzo[k]fluoranthene	BkFA	207-08-9	6.11	22.7	2797.17	252.093	250.078	0.0809332	native analyte, spiked to conmercial serum (0.005-10 ng/mL)	1.1	0.29	1.1	0.17	1.1	0.08	0.88	0.12	1	0.17	1	0	0.17	0.99	1	Linear	Equal	1	0.12	13C12 TCDD
PCBs	2,2’,3,3’,4,4’,5,5’,6-Nonachlorobiphenyl	PCB-206	40186-72-9	9.56	22.74	2817.2	463.721	391.787	0.467158	native analyte, spiked to conmercial serum (0.005-10 ng/mL)	--	--	1.1	0.12	1.1	0.01	--	--	1.1	0.16	1.2	0.17	0.16	0.98	1	Linear	Equal	1	0.08	13C12 HxCDD
PcDD/Fs	1,2,3,4,6,7,8-Heptachlorodibenzofuran	HpCDF	67562-39-4	8.56	23.08	2898.28	407.781	344.817	0.411223	native analyte, spiked to conmercial serum (0.005-10 ng/mL)	0.74	1	0.92	0.07	1.1	0.01	--	--	1.1	0.11	1	0	0.11	0.98	1	Linear	Equal	0.92	0.08	13C12 HpCDF
PCBs	2,2',3,3',4,4',5,5',6,6'-Decachlorobiphenyl	PCB-209	2051-24-3	10.2	23.09	2881.42	497.682	427.744	0.488036	native analyte, spiked to conmercial serum (0.005-10 ng/mL)	--	--	1	0.19	0.93	0.1	--	--	1	0.2	1	0	0.2	0.99	1	Linear	Equal	0.78	0.72	Perylene d12
PAHs	Benzo[a]pyrene	BaP	50-32-8	6.61	23.14	2881.1	252.093	250.078	0.100503	native analyte, spiked to conmercial serum (0.005-10 ng/mL)	0.89	0.29	1.1	0.04	1.2	0.08	1.1	0.35	1	0.11	1	0	0.11	0.99	0.99	Linear	Equal	1.2	0.18	Naphthalene D8
BDEs	2,2',3,4,4'-Pentabromodiphenyl ether	BDE-85	182346-21-0	7.66	23.27	2930.29	403.787	405.785	0.496236	native analyte, spiked to conmercial serum (0.005-10 ng/mL)	--	--	1.1	0.13	1.2	0.11	--	--	1.2	0.27	1.1	0.16	0.27	0.95	0.99	Linear	Equal	1.1	0.16	Acenaphthene D10
phthalates	Dinonyl phthalate	DNP	84-76-4	9.52	23.31	2927.71	149.023	104.026	0.100994	native analyte, spiked to conmercial serum (0.005-10 ng/mL)	1.2	0.28	1.1	0.13	1.1	0	0.7	0.26	1	0.26	1	0	0.26	0.98	1	Linear	Equal	1	0	Acenaphthene D10
PcDD/Fs	1,2,3,4,6,7,8-Heptachlorodibenzo-p-dioxin	HpCDD	35822-46-9	8.25	23.45	2954.61	423.776	360.812	0.888762	native analyte, spiked to conmercial serum (0.005-10 ng/mL)	--	--	0.96	0.07	1.2	0.08	--	--	1.1	0.29	1	0.08	0.29	0.96	1	Linear	Equal	1.4	0.31	Di-n-butyl phthalate (DBP) D4
BDEs	2,2',4,4',5,6'-Hexabromodiphenyl ether	BDE-154	207122-15-4	8.55	23.52	2984.51	483.695	481.697	>10	native analyte, spiked to conmercial serum (0.005-10 ng/mL)	--	--	0.93	0.37	1	0	--	--	--	--	1	0.07	7%#	--	0.99	Linear	Equal	--	--	13C PCB 101
BDEs	2,2',4,4',5,5'-Hexabromodiphenyl ether	BDE-153	68631-49-2	8.55	24.04	3064.14	483.695	481.697	4.54459	native analyte, spiked to conmercial serum (0.005-10 ng/mL)	--	--	1.1	0.57	1.1	0.1	--	--	--	--	0.96	0.07	7%#	--	0.99	Linear	Equal	0.92	0.07	13C PCB 101
PcDD/Fs	1,2,3,4,6,7,8,9-Octachlorodibenzo-p-dioxin	OCDD	3268-87-9	9.5	24.65	3182.91	459.734	394.773	2.89268	native analyte, spiked to conmercial serum (0.005-10 ng/mL)	--	--	--	--	83%^	14%^	--	--	--	--	104%^	5%^	5%^	0.98	1	Linear	Equal	--	--	13C12 TCDD
PcDD/Fs	1,2,3,4,6,7,8,9-Octachlorodibenzofuran	OCDF	39001-02-0	8.87	24.73	3195.03	443.739	308.841	4.83129	native analyte, spiked to conmercial serum (0.005-10 ng/mL)	--	--	--	--	123%^	13%^	--	--	--	--	107%^	14%^	14%^	--	1	Linear	Equal	--	--	Di-2-ethylhexyl phthalate (DEHP) D4
PAHs	Indeno[1,2,3-cd]pyrene	IP	193-39-5	6.7	25.02	3246.45	276.093	274.077	0.5	native analyte, spiked to conmercial serum (0.005-10 ng/mL)	--	--	1.4	0.13	1.2	0	1	0.77	1.1	0.07	0.88	0.13	0.07	0.99	1	Linear	Equal	1.1	0.13	Di-n-octyl phthalate(DOP) D4
PAHs	Dibenzo[a,h]anthracene	DBahA	53-70-3	6.7	25.04	3250.86	278.109	276.093	0.5	native analyte, spiked to conmercial serum (0.005-10 ng/mL)	1.5	0.73	1.1	0.1	1.15	0.07	0.98	0.54	1.2	0.17	0.88	0.13	0.17	0.99	0.99	Linear	Equal	1	0.06	Di-2-ethylhexyl phthalate (DEHP) D4
OCPs	Dechlorane 603	Dec603	13560-92-4	11.2	25.21	3278.89	262.857	260.86	0.434295	native analyte, spiked to conmercial serum (0.005-10 ng/mL)	1.3	0.97	0.92	0.14	1.2	0.1	--	--	1	0.09	0.93	0.13	0.09	0.99	0.99	Linear	Equal	1	0.06	Di-2-ethylhexyl phthalate (DEHP) D4
PAHs	Benzo[g,h,i]perylene	BghiP	191-24-2	6.7	25.43	3311.16	276.093	274.077	0.308333	native analyte, spiked to conmercial serum (0.005-10 ng/mL)	1.5	0.61	1.1	0.1	1.15	0.07	0.88	0.12	1.1	0.06	0.92	0.07	0.06	0.99	1	Linear	Equal	1.1	0.22	Di-n-octyl phthalate(DOP) D4
*	Absolute recovery of its isotopic labelled standard
#	value was taken at 10 ng/mL
^	value was taken at 75 ng/mL

## Sheet: S8_VIP target results
Supplementary Table S8. Target analytes detected and quantified in authentic human plasma samples (n=32) from the Västerbotten Intervention Programme (VIP) cohort.
Analyte	Class	target / nontarget	Quantification strategy	Adjusted mLOQ (ng/mL) (for 100 µL sample volume)	Highest quantified concentration (ng/mL)	Lowest quantified concentration (ng/mL)	Number of quantified samples	Detection frequency (%)	Concentration in Swedish pooled plasma (ng/mL)	Correlation with sampling year
										Test method	Correlation coefficiency	p-value
PCB 1	PCB	target	external calibration curve	0.013	0.012685	ND	1	6.3	ND
PCB 3	PCB	target	external calibration curve	0.01	0.0274841	ND	3	9.4	0.0331219
PCB 4	PCB	target	external calibration curve	0.097	<MLOQ	ND	0	6.3	ND
PCB 19	PCB	target	external calibration curve	0.091	<MLOQ	ND	0	9.4	ND
PCB 15	PCB	target	external calibration curve	0.018	0.0179704	ND	8	25	0.0197322	Spearman	-0.49	<0.01
PCB 28	PCB	target	external calibration curve	0.015	0.040008	ND	23	72	0.0506768	Spearman	-0.39	0.029
PCB 52	PCB	target	external calibration curve	0.079	<MLOQ	ND	0	16	ND
PCB 37	PCB	target	external calibration curve	0.058	<MLOQ	ND	0	3.1	ND
PCB 101	PCB	target	external calibration curve	0.095	0.12	ND	4	16	ND
PCB 123	PCB	target	external calibration curve	0.097	<MLOQ	ND	0	3.1	ND
PCB 118	PCB	target	external calibration curve	0.098	0.4	0.0401691	28	100	0.239605	Spearman	-0.43	0.013
PCB 114	PCB	target	external calibration curve	0.096	<MLOQ	ND	0	16	<MLOQ
PCB 138	PCB	target	external calibration curve	0.19	1.1	0.130026	32	100	1.40428	Spearman	-0.41	0.019
PCB 105	PCB	target	external calibration curve	0.16	0.10	ND	2	56	<MLOQ	Spearman	-0.39	0.028
PCB 153	PCB	target	external calibration curve	0.095	0.67	0.0720144	32	100	1.05843	Spearman	-0.45	<0.01
PCB 167	PCB	target	external calibration curve	0.014	<MLOQ	ND	0	63	<MLOQ
PCB 202	PCB	target	external calibration curve	0.55	<MLOQ	ND	0	3.1	ND
PCB 156	PCB	target	external calibration curve	0.17	0.13	0.0454545	9	100	0.194973	Spearman	-0.47	<0.01
PCB 157	PCB	target	external calibration curve	0.10	<MLOQ	ND	0	13	<MLOQ
PCB 180	PCB	target	external calibration curve	0.16	0.63	0.0990198	32	100	0.817052	Spearman	-0.4	0.024
PCB 205	PCB	target	external calibration curve	1.8	<MLOQ	ND	0	3.1	<MLOQ
Naphthalene	PAH	target	external calibration curve	0.6	1.5	<MLOQ	32	100	1.60546
Acenaphthylene	PAH	target	external calibration curve	0.08	<MLOQ	0.0214085	0	100	<MLOQ
Acenaphthene	PAH	target	external calibration curve	0.26	0.34	ND	15	75	0.14
Fluorene	PAH	target	external calibration curve	0.98	<MLOQ	ND	0	16	ND
Phenanthrene	PAH	target	external calibration curve	0.03	0.22	ND	31	97	0.30
Fluoranthene	PAH	target	external calibration curve	0.4	<MLOQ	0.0222113	0	100	<MLOQ
Pyrene	PAH	target	external calibration curve	0.20	<MLOQ	ND	0	88	0.10
Benzo[b]fluoranthene	PAH	target	external calibration curve	0.14	<MLOQ	ND	0	22	<MLOQ
Benzo[ghi]perylene	PAH	target	external calibration curve	0.62	<MLOQ	ND	0	3.1	0.31
PeCB	OCP	target	external calibration curve	0.045	<MLOQ	ND	0	13	<MLOQ
α-HCH	OCP	target	external calibration curve	0.10	<MLOQ	ND	0	6.3	ND
HCB	OCP	target	external calibration curve	0.09	0.27	0.0441176	31	100	0.34	Spearman	-0.68	<0.01
β-HCH	OCP	target	external calibration curve	0.20	0.13	ND	2	91	0.10
γ-HCH	OCP	target	external calibration curve	0.15	<MLOQ	ND	0	22	ND
Heptachlor epoxide B	OCP	target	external calibration curve	1.0	<MLOQ	ND	0	0	<MLOQ
trans-Nonachlor	OCP	target	external calibration curve	0.1	0.15	ND	13	81	0.14
p,p'-DDE	OCP	target	external calibration curve	0.09	3.7	0.0744485	32	100	3.3	Spearman	-0.46	<0.01
Dieldrin	OCP	target	external calibration curve	0.88	<MLOQ	ND	0	6.3	<MLOQ
cis-Nonachlor	OCP	target	external calibration curve	0.87	<MLOQ	ND	0	3.1	ND
p,p'-DDD	OCP	target	external calibration curve	0.15	<MLOQ	ND	0	19	<MLOQ
o,p'-DDT	OCP	target	external calibration curve	0.09	<MLOQ	ND	0	3.1	ND
p,p'-DDT	OCP	target	external calibration curve	0.099	0.079	ND	8	94	0.087	Spearman	-0.44	0.012
BDE 47	BDE	target	external calibration curve	0.56	<MLOQ	ND	0	6.3	ND
DMP	Phthalate	target	external calibration curve	0.70	<MLOQ	0.081645	0	100	<MLOQ
DEP	Phthalate	target	external calibration curve	0.70	2.2	0.32154	2	100	<MLOQ
DiBP	Phthalate	target	external calibration curve	4	7.2	ND	7	88	<MLOQ
DBP	Phthalate	target	external calibration curve	0.40	5.8	<MLOQ	32	100	2.4
DEHP	Phthalate	target	external calibration curve	1.7	42	<MLOQ	32	100	49	Spearman	0.72	<0.01
DPP	Phthalate	target	external calibration curve	0.19	<MLOQ	ND	0	6.3	<MLOQ
DOP	Phthalate	target	external calibration curve	0.46	1.5	ND	9	75	0.45
DNP	Phthalate	target	external calibration curve	0.20	0.3	ND	3	19	ND
ND: not detected
<MLOQ : detected, but below the method limit of quantification value

## Sheet: S9_VIP nontarget list
Supplementary Table S9. Nontarget features and their relative peak areas in authentic human plasma samples (n=32) from the Västerbotten Intervention Programme (VIP) cohort.																			Relative Response
Alignment ID	Average Rt(min)	Average RI	Quant mass	Name	Class	Use	Annotation level	Reference RI	Formula	CAS Nr	Total score	RI similarity	Total spectrum similarity	Dot product	Reverse dot product	Fragment presence %	S/N average	EI spectrum	V1	V2	V3	V4	V5	V6	V7	V8	V9	V10	V11	V12	V13	V15	V16	V17	V18	V19	V20	V21	V22	V23	V24	V25	V26	V27	V28	V29	V30	V31	V32
0	5.737	1080.45	81.0698	FENCHANE; EI-B; MS	endogenous		Level 2	1109.95	C10H18		78.6	68.6	85.3	90.1	80	81.8	171	44.05766:34648 44.91638:99794 47.12921:87704 49.79269:98471 53.03864:171877 54.04641:150286 63.02299:57122 65.03867:940460 66.04643:1199277 67.04399:78245 67.0542:19812946 67.06407:29594 68.06214:3772731 70.07778:120438 77.0386:1817853 78.04639:335859 79.05424:5383762 80.06211:1711882 81.05623:73383 81.06984:22703136 81.08297:100527 82.06372:40502 82.07769:12039052 82.09106:39609 83.08553:1901925…	2.68464e+08	2.9175e+08	1.82289e+08	2.57805e+08	2.10811e+08	5.72495e+08	0	0	1.83166e+08	0	0	0	2.57043e+08	0	4.34324e+08	0	5.31276e+08	1.82379e+08	2.89234e+08	0	0	0	0	0	0	0	0	0	0	0	0
12	5.892	1096.13	71.0856	n-Undecane	endogenous		Level 2	1100	C11H24		94	99.5	90.4	93.2	93	76.9	46.29	44.05765:495240 44.25338:35741 44.89825:32761 45.03351:175702 48.21167:41080 48.61634:37277 48.75526:36184 50.01518:74187 53.03869:41646 54.04651:12849 55.05427:645407 56.06217:1133744 57.0655:88186 57.0699:5183822 57.07765:26713 58.0733:264396 69.03361:19442 69.06996:1514910 70.04137:37334 70.06671:10208 70.07774:2086593 71.07437:34728 71.08564:7959702 71.09737:27778 72.08898:463305 73.04684:314…	3.66141e+07	0	0	0	0	5.59341e+07	0	0	0	0	0	0	4.75143e+07	0	4.99469e+07	0	6.34257e+07	0	4.4495e+07	0	0	0	0	0	0	0	0	0	0	0	0
15	5.934	1100.83	81.07	1-Undecyne	exposure	commercial chemical active, perfumery intermediate	Level 2	1095	C11H20	2243-98-3	92.2	98.7	87.9	86.5	88.4	91.2	98.85	44.02573:7201478 44.34568:99919 45.03355:2808978 47.40298:87613 47.45507:110358 50.01519:334850 53.03868:321977 54.04649:633978 55.01797:167934 55.05437:5722980 56.06216:5526645 57.03356:3782038 57.06999:5100583 58.04136:400891 58.0733:271680 62.01524:33232 63.02292:72787 65.03861:702576 66.04652:1378311 67.0435:97211 67.05428:22786042 67.06455:121844 68.06209:7624487 69.03359:131254 69.05884:676…	0	0	0	0	0	1.43292e+08	0	0	0	1.29572e+08	0	0	1.42499e+08	0	1.53748e+08	0	1.99404e+08	0	0	0	0	0	0	0	0	0	0	0	0	0	0
16	5.948	1102.86	136.125	Adamantane	exposure	commercial chemical active, curing agent for epoxy resin	Level 2	1116	C10H16	281-23-2	80.8	93.1	72.6	72	76.4	66.7	46.89	44.02573:977827 44.22243:50149 44.96936:43160 45.03356:66193 46.17569:44811 49.87136:50001 54.0465:11449 55.01799:5427 58.06522:5095 62.01527:8433 63.02294:24278 73.02856:51555 74.01513:5525 76.03075:4399 77.03853:111844 78.04651:92345 79.05435:848405 80.06204:5580 81.08368:3287 85.0073:12045 87.04409:8284 88.08381:9562 89.03864:17553 90.04656:4414 91.0387:20867 91.05431:225271 92.06204:492375 92…	0	0	0	0	0	2.20232e+07	0	0	0	0	0	0	0	0	2.28882e+07	0	0	0	0	0	0	0	0	0	0	0	0	0	0	0	0
19	6.002	1111.17	98.9843	Triethyl phosphate	exposure	flame retardant	Level 2	1132	C6H15O4P	78-40-0	81.1	83.8	79.4	65.4	94.6	90.9	111.31	44.05766:23486 45.03355:92515 46.05444:20074 46.99333:19829 50.0152:14400 59.03122:15155 59.04924:26053 60.05254:8589 64.03078:8780 64.97883:49497 80.97363:730727 81.03354:19807 81.98148:640328 82.98918:475423 84.0934:18349 86.01514:6336 87.08048:24563 89.03865:30461 90.99441:451102 91.03776:6452 98.96557:10773 98.98432:4265410 99.11691:4735 100.98858:25072 102.9667:6343 104.02583:11792 105.04484…	0	0	0	0	0	0	0	0	0	0	0	0	0	0	1.55057e+07	0	0	0	0	0	0	0	0	0	0	0	0	0	0	0	0
43	6.483	1186.41	69.0699	1-Dodecene	endogenous/exposure	defoaming agent	Level 2	1190	C12H24		94.6	99.5	91.3	90.5	89.7	97	449.14	44.05759:1188777 44.40312:111889 44.90899:144432 45.65044:138250 47.30698:146542 47.52561:140698 47.59164:99783 53.03863:1286130 54.04645:723137 55.04643:241002 55.05431:35455900 55.06167:222902 56.0576:2015515 56.0621:19237056 57.06543:998201 57.06994:10756611 58.04129:143252 58.07323:511516 65.03855:1407372 66.04645:2404586 67.04376:117856 67.05421:25851732 67.06425:101577 68.06202:5528700 68.9…	0	0	0	0	0	4.73171e+08	0	0	0	0	0	0	0	0	4.4122e+08	0	0	0	0	0	0	0	0	0	0	0	0	0	0	0	0
47	6.533	1194.22	71.0856	Undecane, 5,7-dimethyl-	endogenous		Level 2	1190	C13H28		84	99.4	73.7	81.5	68.9	60	7.68	44.66423:49601 44.94127:73024 45.01561:118131 45.19802:53438 48.98821:56170 57.06998:13625513 57.07774:93368 58.07328:678070 71.01277:54663 71.07417:90744 71.08559:14955794 71.09637:67670 72.08894:913054 73.02853:34842 75.04385:57365 76.03072:101248 81.03349:162434 85.00727:42018 85.10119:11623251 86.01505:24878 86.10447:790524 87.10797:30337 89.03862:33171 91.03774:50119 92.06202:450664 96.00412…	0	0	0	0	0	1.38338e+07	0	0	0	0	0	0	0	0	1.36901e+07	0	1.40872e+07	0	1.63277e+07	0	0	0	0	0	0	0	0	0	0	0	0
63	6.721	1224.82	133.065	Benzaldehyde, 3,4-dimethyl-	exposure	Intermediates, metabolome, nicotiana tabacum	Level 2	1236	C9H10O	5973-71-7	94.6	94.8	94.4	96.6	95.1	86.2	342.43	50.01515:570972 59.04918:210027 61.00735:56088 62.01518:237356 63.02299:672511 64.03084:93383 65.03867:635972 74.01521:471771 75.02301:347909 76.03083:348285 77.0386:6194510 78.04639:1801960 79.05424:7600682 80.05752:509328 85.00739:74908 86.0152:159463 87.02301:174222 89.03851:898874 90.04636:220148 91.05417:5330648 92.06212:357784 94.04149:61373 95.04932:159712 98.01503:134302 102.04658:707979 …	0	2.12666e+07	0	0	1.97166e+07	9.7457e+08	0	0	9.66618e+08	5.02763e+06	0	0	2.6889e+08	0	3.48895e+06	0	6.8831e+06	0	3.43542e+06	8.42024e+08	5.86367e+08	1.06765e+07	0	7.74309e+06	5.3911e+08	1.06974e+09	0	1.02671e+09	0	0	5.38104e+08
72	6.854	1246.62	149.133	Edulan II	food	natural product found in Chaenomeles speciosa	Level 2	1244	C11H16O		84.7	99.6	74.7	69.9	80.3	77.5	27	46.02526:11917 48.63038:11661 63.02294:15984 71.08561:9461 77.00533:72098 77.03853:190738 78.0465:68453 79.05417:196159 86.01511:6779 88.03078:8771 89.03865:15344 90.04654:13832 91.05432:862461 91.07064:6187 92.06204:452016 93.06107:7277 93.06999:1300923 94.04141:96027 94.07323:67157 95.04926:5755 96.9938:4369 98.10899:4284 102.04649:20454 103.05427:94761 104.02578:7161 104.0622:43299 105.04488:1…	0	0	0	0	0	1.95212e+07	0	0	0	0	0	0	0	0	2.07896e+07	0	1.18334e+07	0	0	0	0	0	0	0	0	0	0	0	0	0	0
73	6.868	1248.89	175.148	Benzene, 1,3-bis(1,1-dimethylethyl)-	exposure	pharmaceutical intermediate	Level 2	1249	C14H22	1014-60-4	94.7	100	91.1	91.8	90.5	90.3	1236.95	54.04652:101071 55.01791:94918 57.06992:3238164 58.07332:162383 60.02062:494094 61.02849:60019 64.03083:438756 64.53249:55846 67.05432:103059 69.06984:70551 73.02844:1102424 76.03081:101667 77.00534:120554 77.03858:764039 78.04639:351491 79.05422:571913 80.06212:122160 82.04137:165733 83.04913:106557 83.08551:70000 84.05705:59962 87.04414:760244 89.0387:298778 90.04655:60824 91.05438:3618998 92.0…	2.13484e+08	2.25757e+08	2.66476e+08	2.59124e+08	2.42663e+08	1.93795e+08	2.25284e+08	2.06243e+08	1.81921e+08	1.72462e+08	1.81453e+08	1.19096e+08	4.3776e+08	1.69389e+08	7.31687e+07	1.6983e+08	4.39232e+08	1.55966e+08	7.90183e+08	1.73345e+08	1.20509e+08	9.06169e+07	7.44888e+07	1.08857e+08	8.32464e+07	1.87746e+08	1.76278e+08	2.2183e+08	7.87835e+07	1.75722e+08	1.55153e+08
81	6.988	1268.49	71.0855	Dodecane, 2,6,11-trimethyl-	endogenous		Level 2	1275	C15H32		91.1	98.4	86.2	86.3	84.6	89.3	49.98	44.05759:243466 48.12464:21753 55.05428:256770 56.06218:269300 57.06991:3228053 57.07824:16893 58.07332:171694 68.06212:203010 69.06998:1136652 70.07774:1087924 71.07454:27956 71.08549:5728386 71.09723:30267 72.08883:333576 74.01518:23551 78.04655:21587 82.04132:7110 82.07764:165230 83.08551:1034992 84.09344:846584 85.00732:9151 85.08691:18651 85.10125:5430447 85.11642:23210 86.10454:369576 87.02…	0	0	0	0	0	3.80339e+07	0	0	0	0	0	0	0	0	3.74542e+07	0	3.33909e+07	0	0	0	0	0	0	0	0	0	0	0	0	0	0
88	7.123	1290.61	91.0543	4-Thujen-2-.alpha.-yl acetate	food	composition of fruit	Level 2	1273	C12H18O2		78.2	89.4	70.8	59.5	79.2	87.8	17.96	44.05766:75312 44.99714:8517 45.03354:56746 45.21639:6905 51.02309:4312 55.01797:6266 56.06214:54386 57.06998:468603 58.0734:35789 60.02067:11528 61.00732:3017 62.01525:18111 63.02293:64122 65.0386:281003 67.05426:174342 68.06208:105458 69.06993:625645 70.04134:7493 70.0777:180283 71.0856:484381 72.08897:30198 73.02853:11786 73.0468:208384 74.01513:45240 74.03632:3394 74.0464:3048 75.02606:21357 …	0	0	0	0	0	4.36398e+07	0	0	0	0	0	0	1.68855e+08	3.64536e+07	1.70338e+07	0	0	0	2.56617e+07	0	0	0	0	0	0	0	0	0	0	0	0
90	7.144	1294.11	81.0335	2,4-Decadienal, (E,Z)-	endogenous	food additive, flavouring, perfuming	Level 2	1295	C10H16O		89.3	100	82.1	75.8	84.4	96.4	9.37	45.01553:47168 45.03352:16116 47.77026:14416 48.84174:14001 49.12629:16893 49.79656:19562 53.03865:44793 54.04649:32774 55.01788:13830 55.05436:252800 56.06214:113011 57.06998:747740 58.04146:15025 58.07328:7486 59.04923:8447 60.0207:7244 63.02293:21595 64.03078:13721 66.0465:119532 67.05426:527630 68.02577:68615 68.06207:36971 69.03358:27841 69.06993:1008653 70.04134:72868 70.0777:268694 71.0855…	2.6811e+06	1.40601e+06	1.6579e+06	0	1.47789e+06	3.28003e+06	1.16631e+06	2.05391e+06	1.36725e+06	1.5144e+06	1.99573e+06	2.17319e+06	1.55695e+06	1.75707e+06	2.25961e+06	993162	2.07312e+06	2.41323e+06	2.14472e+06	1.30373e+06	1.482e+06	0	0	1.35434e+06	1.32081e+06	0	1.64509e+06	1.03627e+06	0	1.03887e+06	2.46275e+06
91	7.151	1295.25	69.0699	1-Tridecene	endogenous/exposure	organic synthesis of flavors, perfumes, pharmaceuticals, dyes, oils, and resins	Level 2	1292	C13H26		89.5	99.6	82.8	83.2	80.2	86.5	8.55	44.05762:77231 46.52447:30282 46.65773:29047 47.78024:29784 48.2628:29924 48.70937:25544 50.01513:49815 50.15112:27668 53.03873:40697 55.05431:1090275 56.0621:520253 57.06993:1579573 58.0414:8809 58.07334:71233 62.01518:10370 63.023:29323 65.03867:39752 66.04644:22125 67.05419:663825 68.06215:212582 69.05876:27355 69.06986:6786968 69.08048:37319 70.04141:7072 70.07777:1687840 71.08553:1098199 72.…	8.14191e+06	5.45371e+06	6.94943e+06	7.99216e+06	6.0371e+06	1.0159e+07	6.31942e+06	8.72123e+06	1.12154e+07	9.09174e+06	8.14594e+06	9.09712e+06	4.39239e+07	3.88629e+07	8.96382e+06	5.06835e+06	1.42046e+07	9.01581e+06	1.51699e+07	6.98671e+06	5.04578e+06	0	0	0	0	0	0	5.65715e+06	0	5.94501e+06	6.41507e+06
94	7.206	1304.01	69.07	Oxirane, decyl-	exposure	heat stablizer	Level 2	1307	C12H24O	2855-19-8	86.8	99.7	78.3	73.9	78.6	90.7	9.07	44.02565:84045 44.05766:25102 45.03348:69300 45.44966:13194 46.62802:17750 48.00736:14072 53.03868:5890 54.04652:5538 55.01789:6440 55.05428:344684 56.06218:162142 57.03358:72896 57.0699:211115 58.04136:3696 58.07331:8943 59.04927:22227 60.02072:5411 62.01515:1933 63.02296:7714 66.04641:66520 67.05431:859304 68.06211:246780 69.03346:8206 69.06998:1572051 70.04137:5757 70.07774:351844 71.04914:724…	7.70779e+06	0	8.03003e+06	7.96815e+06	0	1.19343e+07	0	8.75106e+06	1.2016e+07	9.64536e+06	8.90587e+06	9.59158e+06	2.18403e+07	2.00122e+07	1.02493e+07	0	1.34965e+07	1.00275e+07	1.21561e+07	0	0	0	0	0	0	0	0	0	0	7.30036e+06	0
97	7.275	1314.57	71.0856	Dodecane, 4,6-dimethyl-	endogenous		Level 2	1325	C14H30		91.6	95.8	88.8	85.8	87.7	100	31.87	44.05758:114394 45.00671:13809 46.24146:16654 47.52588:15242 48.09991:15434 53.03868:7014 55.05435:189412 56.06214:281487 57.06548:25309 57.06998:1956853 57.07798:10586 58.07328:100017 68.06207:9096 69.06993:259411 70.0777:662331 71.07386:15637 71.0856:3646566 71.09654:19594 72.08894:199456 73.00727:4766 74.03632:10433 80.0576:3944 82.07779:91460 83.08564:105451 84.09338:228468 85.08602:16456 85.…	0	0	0	0	0	3.00318e+07	0	0	0	0	0	0	0	0	3.06626e+07	0	2.45139e+07	0	2.35837e+07	0	0	0	0	0	0	0	0	0	0	0	0
98	7.307	1319.49	81.0335	2,4-Decadienal, (E,E)-	endogenous	food additive	Level 2	1317	C10H16O		89.1	99.8	82	80.3	84.6	82.1	5.8	44.02117:6285 45.01553:36345 45.03353:16401 45.46043:12184 46.05988:11905 50.01518:22288 53.03867:35799 54.04649:9364 55.01797:15398 55.05425:156013 56.06216:11498 58.04146:4791 59.04924:27379 63.02293:24626 65.0386:90778 66.04652:79447 67.05428:443594 68.02578:55652 68.06208:19528 69.03359:10553 69.06994:448615 70.04137:52103 70.0777:124563 76.03077:9237 77.03852:180632 78.0465:64063 79.05416:44…	3.1995e+06	1.42165e+06	2.21949e+06	1.31564e+06	1.97551e+06	4.49022e+06	0	2.4676e+06	1.36546e+06	1.61528e+06	1.60014e+06	2.45325e+06	1.8118e+06	1.64601e+06	2.66279e+06	1.30486e+06	2.45682e+06	2.34825e+06	3.36337e+06	1.52975e+06	1.62534e+06	0	1.03163e+06	1.38952e+06	1.74675e+06	0	1.62895e+06	1.17405e+06	0	0	1.94681e+06
110	7.477	1345.62	109.101	2-Propenoic acid, 2-methyl-, 3,3,5-trimethylcyclohexyl ester	exposure	fotosensitive chemical, food addi	Level 2	1353	C13H22O2	7779-31-9	90.7	97.9	85.8	85.3	85.3	88.5	40.49	45.02803:13279 47.16798:13085 47.60249:12689 48.86411:12853 55.01788:11064 55.05428:84017 59.04926:33501 65.03863:36802 67.04382:13060 67.0543:2248848 68.02563:16366 68.0621:505817 69.03347:438712 69.06996:359167 70.04138:50855 73.04684:497710 75.02609:196142 77.03856:108963 78.04654:23325 79.0542:231437 80.06207:164234 81.06998:1288707 82.07764:1459786 83.04913:99494 83.08549:656246 84.02059:463…	2.70699e+07	0	0	0	0	3.77143e+07	0	0	0	0	0	0	0	0	0	0	2.79233e+07	0	2.68547e+07	2.99647e+07	0	0	0	0	0	0	0	0	0	0	0
117	7.619	1367.6	91.0543	1-tert-Butyl-2-(prop-2-en-1-yl)benzene	no infor	hydrocarben	Level 2	1348	C13H18	62519-02-2	77.7	84.7	73.1	65.1	83.1	76.9	8.46	45.01554:17599 46.67472:8009 46.91714:9825 46.98329:8300 47.01244:10232 48.51559:8851 55.01799:5235 58.04147:15592 60.02071:6475 64.03078:5338 65.0386:24721 66.04652:2093 69.0336:17503 71.04913:11617 72.05693:10899 75.02607:13623 76.03078:3168 77.03853:30643 79.05435:38194 80.04954:3569 80.06203:35079 81.06995:15752 82.06524:2539 83.04908:33115 84.05701:19301 85.00733:3863 85.06477:6622 86.01509:…	0	0	0	0	0	0	0	0	0	0	0	0	3.96357e+07	4.57223e+07	0	0	0	0	3.09313e+07	0	0	0	0	0	0	0	0	0	0	0	0
118	7.626	1368.63	159.117	Unopenned drug chemical 1	drug	hypertension	Level 2	-1	C10H12N2		75.5	null	75.5	73.5	83.4	65.7	7.4	44.73454:24057 45.01556:34768 45.03354:122654 45.3984:20433 48.40323:24057 49.91831:21032 58.04141:113114 59.03128:13108 65.03867:190507 66.04643:97443 67.05434:1021181 71.04918:149492 72.05698:66516 78.0464:147920 79.05424:1156374 80.04961:26205 80.06212:470738 81.06984:2145388 82.06511:20838 82.0777:537164 85.06485:166750 86.07266:54865 87.02302:14449 88.03087:19034 88.05193:9353 89.03873:89016…	6.37953e+06	6.52791e+06	8.38906e+06	4.40662e+06	5.56902e+06	8.12511e+06	5.47663e+06	4.62733e+06	9.31769e+06	7.29821e+06	7.27932e+06	4.5944e+06	6.7182e+06	4.95279e+06	5.84314e+06	3.68063e+06	5.97726e+06	8.40203e+06	8.22758e+06	3.05015e+06	6.88004e+06	3.31552e+06	4.82336e+06	5.26283e+06	5.78085e+06	4.90259e+06	5.49503e+06	5.08042e+06	3.97707e+06	6.80807e+06	3.43352e+06
124	7.744	1386.71	55.0543	3-Tetradecene, (E)-	endogenous	lipids	Level 2	1385	C14H28		86.1	99.6	77	80.8	73.3	73.3	12.97	46.1903:510317 48.17615:495969 54.04656:198065 55.04664:20365 55.05431:10182455 55.06177:136006 56.0621:4291244 57.06994:2963384 58.07335:48995 60.51295:59546 65.03867:38587 66.04644:167289 67.0542:2449674 68.06216:640827 69.05907:25770 69.06987:9698984 70.06675:48667 70.07778:1694130 71.08553:572427 72.08885:47410 77.0386:204349 78.04645:74287 79.05425:95171 79.57855:120930 82.0777:76473 83.0855…	0	0	0	0	0	5.41824e+08	0	0	0	0	0	0	0	0	5.56015e+08	0	0	0	0	0	0	0	0	0	0	0	0	0	0	0	0
135	7.934	1414.12	170.073	Diphenyl ether	exposure	fragrance, cleaning products and household care	Level 2	1405	C12H10O	101-84-8	88.3	96.3	83	88.8	84.1	63.6	9.08	44.05766:10657 45.01554:5107 48.38486:8336 55.01789:2696 59.04926:7291 62.01514:13926 63.02296:15541 68.02564:7524 74.01515:19963 76.03081:3028 77.03857:71799 78.04654:17240 85.00736:2387 87.02296:9208 87.04409:3721 88.03082:8330 88.05188:2638 88.95101:2063 89.03868:36531 90.0466:4798 91.03755:3326 91.06998:3419 92.06208:114255 94.04144:26478 96.08073:2258 97.04697:28450 99.06242:67447 102.04654:…	0	0	0	0	467152	0	0	0	0	0	0	0	0	0	0	0	0	0	0	0	0	0	0	0	0	0	0	0	0	0	0
141	8.042	1428.58	169.042	Phenol, 2-chloro-4-(1,1-dimethylpropyl)-	exposure		Level 2	1460	C11H15ClO	5323-65-9	71.8	67.3	74.9	56.9	95.6	87.5	65.37	45.0335:46126 47.60526:4154 47.84014:7801 48.79801:10661 49.34847:10875 50.01514:9968 55.01795:8790 55.05434:33806 56.06212:6285 57.03352:10397 57.06996:10641 58.04142:1350 59.04921:13775 61.00729:7899 63.02302:3637 64.02634:4286 65.03857:4482 66.04646:6586 67.05423:34655 68.06219:8450 71.04922:3810 72.08889:2403 73.06486:3689 74.01506:9730 74.03628:45616 75.04369:4174 77.00525:1770 77.03864:4460…	0	9.1455e+06	8.12709e+06	7.40971e+06	0	0	1.88133e+07	5.74294e+06	0	452132	3.69611e+07	1.49404e+06	0	1.17805e+06	0	2.96073e+07	30361.9	0	0	0	0	0	2.38719e+06	4.38349e+07	73810.9	8549.33	3.03957e+07	43788.3	1.33948e+07	9991.26	0
156	8.256	1457.53	165.091	2,6-Di-tert-butyl-4-hydroxy-4-methylcyclohexa-2,5-dien-1-one	exposure	nicotina tabacum	Level 2	1475	C15H24O2	10396-80-2	85.6	88	84	82	82.8	92.3	179.86	49.0074:20267 53.03868:25321 55.01798:45168 55.05438:207324 57.07:733652 58.07329:39431 59.04925:37914 63.02293:46133 64.03078:37899 65.03862:219033 66.04652:38101 67.03615:28826 67.05428:503846 68.05756:47989 69.03358:69043 71.08561:110774 76.03078:57012 77.03854:943287 78.04652:238362 79.05418:720881 80.04377:35732 80.06206:62093 81.03348:88238 81.06996:434000 82.04132:77158 82.0778:73038 83.04…	2.27776e+07	3.25406e+07	6.94871e+07	3.705e+07	0	0	0	0	3.33602e+07	2.40462e+07	1.60144e+08	0	2.06257e+08	0	6.21333e+08	1.47522e+07	3.74134e+07	2.0076e+07	2.99216e+07	4.70013e+07	2.03614e+08	1.41286e+07	1.64301e+07	2.33353e+08	2.88389e+07	1.93015e+07	1.13818e+08	1.53694e+08	3.54815e+07	0	1.42793e+07
161	8.343	1469.28	69.07	1-Dodecanol	endogenous/exposure	Cleaning products and household care	Level 2	1474	C12H26O		86.3	100	77.2	71.4	82.8	83.8	1.24	45.03357:66158 46.99499:19065 53.0387:15977 54.04651:38967 55.01799:11394 55.05427:2580868 56.06216:1294808 57.03357:53596 58.04136:25126 59.04925:25423 66.04639:212553 67.05429:2346009 68.0621:860004 69.06996:5011002 69.08044:28913 70.07773:2580227 72.05694:7717 73.04684:55155 73.06477:57442 74.01515:5565 74.04644:9978 76.0308:8648 77.00533:19522 78.04652:36926 79.05418:280522 80.06206:78903 81.…	4.68646e+08	3.10881e+08	3.36131e+08	3.84642e+08	4.16464e+08	1.23291e+08	2.52228e+08	2.65307e+08	4.32787e+08	3.27114e+08	3.15698e+08	1.81134e+08	2.77379e+07	1.74363e+08	9.05542e+07	2.13374e+08	6.67421e+08	3.31242e+08	8.57993e+08	2.26079e+08	1.73879e+08	5.03961e+08	5.75604e+08	2.19169e+08	1.13672e+08	1.34433e+08	2.26006e+08	1.46768e+08	3.52719e+08	7.25652e+08	1.49839e+08
180	8.614	1505.06	191.143	2,4-Di-tert-butylphenol	exposure	antioxidant,anti-biofilm and antifungal activities	Level 1	1514	C14H22O	96-76-4	95.7	96.9	94.9	95	93.6	97	7151.23	57.06988:15491879 58.07329:728684 60.02822:543989 63.02292:781671 64.03079:1087414 65.03862:1674409 72.0282:914267 73.03609:2531747 74.04388:2341863 77.03854:6722688 78.04633:1304408 79.05418:4237118 88.05958:739488 89.03864:1881542 91.05432:15783103 92.06204:1210157 93.07001:1068018 95.04927:1292033 102.04649:971919 103.05429:3426926 104.06194:703843 105.07003:7708240 106.07311:607392 107.04909:…	0	0	0	0	0	2.5872e+09	0	0	0	0	0	0	0	0	2.91335e+09	0	0	0	0	0	0	0	0	0	0	0	0	0	0	0	0
181	8.632	1507.15	205.159	Butylated Hydroxytoluene	exposure	antioxidant	Level 1	1513	C15H24O	128-37-0	95.9	98.7	94.1	95	92.7	94.1	1202.46	45.03357:83917 53.11686:70440 55.05427:115113 57.07001:2141588 63.02292:120071 64.0308:103222 65.03864:383089 67.03616:172352 67.0543:171292 73.03611:97974 76.03078:66497 77.03854:1108858 78.04652:256868 79.05418:989649 80.04378:140367 81.05174:341849 89.03868:214343 91.05433:4082384 92.06205:251141 93.07002:348748 95.06742:129870 95.08559:180665 102.04646:215575 103.05427:642272 104.0622:95278 1…	3.01057e+08	2.85656e+08	2.37287e+07	2.73202e+08	2.37698e+08	1.86116e+08	8.93773e+07	0	3.50067e+08	0	4.49619e+07	0	2.65774e+08	0	8.99933e+08	1.8916e+08	2.21966e+08	2.11362e+08	4.53578e+08	1.1829e+08	9.63732e+07	2.82611e+08	2.3345e+07	1.66647e+07	1.7488e+08	3.80977e+08	1.34778e+08	9.16032e+07	2.10495e+07	1.48186e+08	3.37619e+08
186	8.695	1514.55	188.039	2-PCB(#1)	target		Level 1	1491	C12H9Cl		89.1	79.3	95.7	97.1	95	92.6	5815.6	50.01514:501255 61.00737:105334 62.01516:251690 63.02296:1075119 68.00352:97954 74.01517:707078 75.02296:1024078 76.0308:1920602 76.53246:279238 81.01124:188132 85.00729:137922 86.01514:409638 87.02296:534494 88.03083:237518 90.03396:97406 91.05435:589323 92.06207:355609 93.01126:181781 94.01914:262330 95.0177:117585 98.01525:512345 99.02298:545621 100.03077:220400 101.03879:160403 102.04652:3264…	0	0	8504.28	0	0	0	56454.3	0	0	0	0	0	0	0	0	36377.8	14848.3	0	0	0	0	0	0	0	0	0	0	0	0	0	0
192	8.807	1527.55	191.143	Phenol, 2,5-bis(1,1-dimethylethyl)-	exposure		Level 2	1514	C14H22O	5875-45-6	79.7	92.6	71.1	63.1	82.6	72	10.5	44.64733:14340 44.99713:14751 45.92916:13619 46.82935:14898 55.01799:22744 55.05438:12680 56.06216:25792 58.0733:3237 64.03079:4181 66.04638:17874 67.05428:31031 68.0621:39936 71.04911:14185 71.08562:79458 72.04446:36322 72.08897:21609 73.02839:4400 74.01513:5508 77.00532:5329 77.03854:98280 80.06203:1359 82.07781:44565 83.08548:73202 85.0073:8020 85.02855:852 85.06478:18628 86.01511:1324 86.1045…	0	0	1.69115e+07	0	0	0	0	0	2.28062e+07	0	0	0	0	0	0	0	0	0	0	0	0	0	0	0	0	0	0	0	0	0	0
199	8.891	1537.35	91.0543	Bibenzyl	endogenous/exposure	perfuming	Level 2	1525	C14H14		90.5	94.2	88	86.9	87.2	92.9	99.67	45.01557:23433 50.01514:101013 55.05427:96662 62.01513:38438 63.02294:201279 65.03863:1217065 66.04192:76351 67.05429:100800 74.01517:61724 75.02297:71529 76.03078:141733 77.03854:171702 78.04653:240165 79.05419:99942 86.01512:34858 87.023:33870 89.03867:492796 90.04662:83303 91.03806:86721 91.05434:23298026 91.06997:125895 92.05756:1979772 93.06542:36571 93.07001:111452 94.04144:54470 94.07768:3…	0	0	0	0	0	4.79414e+08	0	0	0	0	0	0	1.7775e+09	1.28204e+09	1.35441e+08	0	0	0	1.23209e+08	0	0	0	0	0	0	0	0	0	0	0	0
229	9.434	1600.36	188.039	4-PCB(#3)	target		Level 1	1564	C12H9Cl		81.5	57.8	97.3	97.3	97.9	96.4	5138.76	50.01513:387412 62.01516:207544 63.02296:1182240 63.52465:101447 74.01517:645459 75.02296:1609380 75.52471:118198 76.03079:3968359 76.53248:449992 77.03856:864097 78.04636:152880 81.01124:195029 85.00731:90538 86.01514:95342 87.02297:404924 88.03085:141244 89.03868:336710 89.52994:303079 90.03396:121729 91.05435:98799 92.06206:346812 93.01125:150865 94.01916:738120 95.01769:207432 98.01524:471439…	0	0	0	0	0	0	38261.6	0	0	0	38377.6	0	0	0	0	50983.5	7050.61	0	0	0	0	0	0	0	0	0	0	0	7780.93	0	0
231	9.493	1606.18	182.109	4,4'-Dimethylbiphenyl	no infor		Level 2	1608	C14H14	613-33-2	87	99.9	78.4	63.9	94.9	88.9	8.99	44.05767:17709 45.03356:7030 45.38451:7286 46.5006:6150 49.31198:5594 50.01518:11855 55.01799:11610 57.03357:4048 59.03124:3754 60.02071:2869 61.01042:7336 62.01516:13149 63.02294:12546 69.03346:6959 73.0284:2368 73.06498:7131 74.01513:5004 76.03078:21979 77.00536:5596 78.04652:9088 79.05418:11451 81.03358:11533 82.53464:6241 83.04909:16357 84.05698:16429 85.00731:8568 85.02856:2119 85.06477:9518…	0	0	0	0	0	6.54273e+06	0	0	0	0	0	0	8.33513e+06	4.23484e+06	0	0	0	0	0	0	0	0	0	0	0	0	0	0	0	0	0
244	9.758	1632.14	152.062	2,2'-PCB(#4)	target		Level 1	1606	C12H8Cl2		87.7	75.2	96.1	95.4	95.2	100	384.7	50.01512:415028 50.84722:78188 55.05432:70797 61.00734:86259 62.0152:343326 63.02301:545944 72.98409:117156 73.00736:85833 74.01522:1079780 75.02301:3310372 75.52462:322152 76.03085:1711957 76.53252:152688 77.03861:327629 78.04642:187402 80.00348:346482 81.0019:145863 83.97625:104328 84.98404:138657 85.00737:242507 86.0152:549331 87.02303:650561 88.03089:67996 89.03852:97301 89.53001:915781 90.03…	1.17967e+06	0	0	2.69612e+06	0	2.68213e+06	0	0	0	2.80182e+06	0	0	2.11024e+06	0	0	0	0	2.04263e+06	0	0	0	0	0	0	0	1.49793e+06	0	0	0	0	0
247	9.803	1636.52	98.9842	Tributyl phosphate	exposure	flame retardant, paint, plasticizer	Level 1	1648	C12H27O4P	126-73-8	91.5	94.9	89.2	88.9	87.6	93.3	316.43	45.03357:18699 50.0151:51419 55.05431:32782 56.0621:15010 65.03868:19754 80.97368:75437 81.98155:116853 82.0777:38674 82.98929:67345 92.06213:35481 94.04153:11061 98.96581:39608 98.98418:9929770 99.00165:36308 99.98842:15944 100.98842:75621 107.99618:19678 109.00497:10031 110.9843:218338 111.99202:63344 113:263804 119.02571:58437 124.12483:17779 124.99995:726090 126.00354:25065 127.01537:226542 1…	0	0	0	0	0	0	0	0	0	0	0	0	0	0	0	0	0	0	0	0	0	0	4.58771e+07	5.70813e+07	0	5.7007e+07	6.25254e+07	7.43198e+07	0	0	0
273	10.406	1695.69	75.044	1-Heptadecene	endogenous		Level 2	1692	C17H34		85.4	99.4	76	65.6	86.9	85.7	127.55	44.05757:78128 44.99721:28786 45.64803:24048 50.01518:50161 53.03864:26597 54.04645:52789 55.01796:23363 55.05435:1661234 56.02575:33918 56.06214:1361055 57.03354:1668838 58.04144:201172 59.04921:75566 63.02294:12211 66.0465:284730 67.05426:2064767 68.06207:704014 69.05943:31999 69.06993:4666445 69.08101:10426 70.0777:3023462 71.04923:158738 71.08559:344307 72.05705:86444 72.08894:36222 73.02851:…	4.03049e+07	6.34079e+07	7.51613e+07	8.77207e+07	6.12041e+07	2.55069e+07	7.79296e+07	3.66801e+07	5.64612e+07	5.73844e+07	5.15017e+07	3.47313e+07	1.9424e+06	5.57253e+07	2.95394e+07	3.16087e+07	7.84246e+07	3.71449e+07	1.71643e+08	2.6558e+07	2.24565e+07	2.08429e+07	2.29004e+07	5.4323e+07	2.84317e+07	4.2973e+07	7.04139e+07	4.06713e+07	6.26216e+07	8.66649e+07	3.95892e+07
299	10.999	1748.62	186.023	2,2',6-PCB(#19)	target		Level 1	1771	C12H7Cl3		90	81.7	95.5	94.7	95.9	97.2	608.61	50.01509:49836 50.59391:130677 50.81187:85796 54.20505:107083 54.39905:91014 59.37733:65506 61.00737:128792 61.51126:80535 62.01517:239849 63.02298:65160 73.00732:122005 74.01517:931169 74.51908:80557 75.02296:2251545 75.5247:245802 76.03078:111748 77.03857:159943 80.00346:255720 83.97619:126663 84.98399:130867 85.00731:296009 85.97321:54804 86.01518:522741 87.02296:429935 89.52994:285086 91.0543…	0	0	0	0	0	0	22497.9	0	0	0	0	0	0	0	0	32998.9	0	0	0	0	2910.44	1885.83	0	0	0	16772.7	0	0	0	0	0
343	11.804	1817.9	247.205	4,4'-Difluorobiphenyl-2,2'-dicarboxylic acid, 2Me derivative	exposure		Level 2	1844	C16H12F2O4		74.8	76	74	84.2	61.8	67.4	430.46	45.03355:23445 50.01519:18334 57.03352:16870 57.06995:123813 67.05422:248399 68.06203:44545 71.04923:23991 77.03864:65289 79.05428:65026 80.06214:20265 81.06988:331716 82.07773:141025 94.07777:34578 95.0857:208052 96.09348:93845 103.0544:14636 105.06989:102145 107.04924:26446 107.0855:52575 109.10129:70907 110.10917:21605 115.05431:65926 116.06205:25028 117.0698:85404 119.04909:17828 119.08572:72…	191427	231945	147681	169673	139708	211059	152412	88381	101634	150007	107243	111572	26482.7	67614.6	93317.9	144051	140438	85455.2	144251	32991	16413.5	85293.1	85046.3	178183	97294	58869.7	68360.6	39463.7	58516.8	64023.4	160081
362	12.225	1851.6	243.174	7-Acetyl-6-ethyl-1,1,4,4-tetramethyltetralin	exposure	musk fragrance in soaps & cosmetics; structure	Level 2	1857	C18H26O	88-29-9	85.1	98.9	75.8	74.6	83.2	65	26.09	44.99706:17401 45.01554:14372 47.53819:10080 59.03121:1240 61.00732:1974 62.01515:806 63.02293:12654 67.05427:36692 73.04681:7561 75.02604:4002 80.04952:7525 80.062:5130 81.06994:92659 82.07778:3856 84.09339:13160 86.01509:1669 88.03077:5161 89.03864:2024 92.06203:37183 93.06998:15356 94.07785:3987 95.04921:5703 95.08556:105508 96.09333:21167 97.06481:4148 97.10133:76305 98.10461:8786 101.0387:25…	2.97882e+06	0	0	0	0	0	0	0	0	7.59794e+06	0	0	0	0	0	0	3.36379e+06	2.79282e+06	0	0	0	0	0	0	0	9.83798e+06	0	0	0	0	0
368	12.328	1859.8	149.023	Diisobutyl phthalate	target		Level 1	1855	C16H22O4		94.4	99.1	91.3	89.8	89.3	100	75.55	50.01519:103250 56.06216:28724 57.06999:242790 65.0386:223631 66.0465:23140 67.05428:32360 74.01513:42763 76.03076:391135 77.03853:86899 83.08546:37412 92.06204:28852 93.03361:120864 93.06999:26790 95.08556:137891 96.09334:31535 104.02574:810471 105.0336:201170 105.07002:50387 106.07786:34035 108.0934:25304 109.10113:50302 110.10899:37177 115.05414:43290 121.02839:612154 121.03984:184199 122.0361…	0	0	0	1.15084e+08	0	0	0	0	0	0	0	0	0	0	0	0	0	0	0	0	0	0	0	0	0	0	0	0	0	0	0
394	12.878	1903.66	199.148	6-Dehydropetasol, methyl ether	no infor		Level 2	1933	C16H22O2		72.7	71.8	73.3	72.7	74.7	72.4	3.61	44.1892:6667 44.99714:4968 45.01553:28234 50.01513:15044 55.01798:2476 61.01053:9613 64.03078:1425 74.01514:3278 74.0363:1672 75.02608:7370 77.03852:114798 78.0465:33321 82.04129:4346 82.53483:7047 84.05698:2569 86.01512:1510 87.02293:2881 89.03863:19667 90.04658:3214 91.03869:7539 91.05431:120414 91.07064:9147 92.06204:143700 95.04926:22125 96.00414:2336 96.03369:6677 96.05694:7102 99.04411:2371…	0	758398	578870	627616	593814	1.2281e+06	0	531229	720558	1.45923e+06	0	836524	1.10084e+06	0	1.21664e+06	750014	0	0	1.25252e+06	0	570405	0	744589	977180	718860	579951	0	648539	680506	0	0
403	13.128	1922.6	87.0441	Hexadecanoic acid, methyl ester (Methyl palmitate)	exposure	fragrant, emollient, perfuming	Level 1	1926	C17H34O2	112-39-0	86.4	98.9	78	68.9	82.8	95.7	42.98	44.02566:56722 44.05759:26736 45.03355:79625 50.01511:66146 53.03869:15542 55.01799:377461 55.05426:326051 56.06215:37787 57.03357:66920 57.07:88894 58.0733:12335 59.04926:111607 62.01522:16367 63.02294:12913 65.03862:13337 67.05429:442749 68.0621:73712 69.03346:31269 69.06995:661344 70.07774:99793 71.04908:49673 73.02844:39809 73.06477:175920 74.01513:8586 74.03618:2727638 75.02607:20139 75.0440…	4.47077e+07	3.57423e+07	4.58305e+07	2.29703e+07	3.85855e+07	5.27887e+07	2.8836e+07	2.68405e+07	4.99212e+07	3.48268e+07	3.82599e+07	3.60306e+07	1.91858e+07	2.78424e+07	3.76021e+07	2.0197e+07	3.66786e+07	3.63984e+07	5.10646e+07	2.91346e+07	2.94069e+07	2.91847e+07	2.32571e+07	2.8486e+07	2.0613e+07	2.80402e+07	2.84471e+07	4.02238e+07	2.57814e+07	2.90307e+07	3.13412e+07
407	13.209	1928.69	147.08	Methyl-3-[3,5-di(tert-butyl)-4-hydroxyphenyl]propanoate (Metilox)	exposure	antioxidant	Level 1	1943	C18H28O3	6386-38-5	85.2	91.9	80.6	81.4	81.9	75.9	87.89	44.22478:10496 46.85929:9203 49.411:8403 49.44832:8008 53.03864:1858 56.0621:1938 57.06994:2609 61.0074:8952 62.01519:5857 74.04633:7078 81.0336:19525 83.04917:15848 87.0518:19107 89.0153:1722 93.06987:2443 94.0415:13551 95.0491:33994 97.02853:9237 98.10445:3997 99.04421:17210 107.04925:22126 108.05704:9441 108.09352:42860 109.06488:59180 110.03627:2068 110.10916:13408 111.04397:7948 112.12036:64…	0	0	0	0	0	1.12113e+07	0	0	0	0	0	0	0	0	1.12108e+07	0	0	0	0	0	0	0	0	0	0	0	0	0	0	0	0
426	13.738	1968.77	97.1012	2(5H)-Furanone, 5-(7-hydroxy-6-methyloctyl)-	endogenous		Level 2	1969	C13H22O3		80.9	100	68.2	59.6	70	90.1	6.95	45.75458:10853 46.9766:9927 47.3045:9462 48.12002:20936 48.47874:9981 49.88295:13290 50.06921:9354 53.03873:9804 55.05431:217556 56.0621:26333 57.06993:1023725 58.07333:48241 60.02062:6563 63.02299:10213 65.03866:49947 66.04639:22286 67.05433:155987 68.06211:7627 69.06986:320243 70.07777:54198 71.08552:170486 72.08886:9123 73.04687:12570 76.03083:4448 77.03858:164769 78.04639:12439 79.05423:31868…	0	537058	1.00794e+06	661736	0	0	1.35659e+06	851451	0	717942	0	0	0	585293	514844	0	0	0	0	0	0	0	564467	702639	0	0	0	0	501617	0	0
447	14.184	2002.54	255.961	3,4,4'-PCB (#37)	target		Level 1	1997	C12H7Cl3		97.6	98.7	96.9	96.6	97.8	96	112.64	50.01514:138402 54.20509:91452 54.39908:92462 61.0073:64974 62.01521:176674 63.02301:97545 72.98392:102845 73.00736:74616 74.01504:751275 74.51896:104458 75.02303:1934429 75.52459:148131 76.03084:84325 79.05427:225751 80.00356:155733 81.0019:44528 83.97625:120643 84.98403:159783 85.00742:130412 86.0152:281990 87.02305:263359 89.53003:209341 91.0542:452062 92.00338:539103 92.50526:148716 93.00191:…	0	0	0	0	0	0	3380.66	0	0	0	0	0	0	0	0	0	0	0	0	0	0	0	0	0	0	0	0	0	0	0	0
472	15.181	2076.4	79.0542	Linoleyl methyl ketone	endogenous		Level 2	2075	C19H34O		84	100	73.3	65.2	75.2	94	4.1	44.05768:18522 44.92756:10926 44.94066:10846 49.93706:5454 53.03871:9625 55.0179:10255 55.05427:122830 56.06218:21720 59.04924:6827 60.02072:8652 63.02295:10912 64.03082:6841 65.03863:79248 66.04639:87665 67.05429:549700 68.06208:61208 69.03347:13643 69.06996:68015 70.07774:3546 71.04916:36277 71.08563:766147 72.08899:31781 73.02837:18868 75.02611:8064 76.0308:15403 77.03855:426177 78.04652:15555…	0	1.35247e+06	1.06322e+06	0	956265	1.33228e+06	0	0	1.29744e+06	1.4567e+06	734897	855397	1.67918e+06	0	0	0	0	0	0	0	702735	797421	739475	725458	635856	0	836620	0	0	0	0
477	15.374	2090.67	81.07	9,12-Octadecadienoic acid (Z,Z)-, methyl ester	endogenous		Level 2	2093	C19H34O2		93.4	99.8	89.1	89.7	85.2	95.1	6.81	44.89191:29350 45.03358:54008 45.45488:26469 53.03866:83345 54.04646:197235 55.01798:121798 55.05425:803299 56.06215:104231 57.03356:27671 57.06998:86099 59.01284:36762 59.04924:100120 62.0151:16974 65.0386:576444 66.04652:562172 67.05428:8916402 67.0646:57602 68.06208:1897427 69.03359:37214 69.06994:740960 71.04909:51909 72.04445:35376 73.06474:99426 74.03633:114081 76.03071:14844 77.03853:16168…	8.8845e+06	1.10942e+07	1.05182e+07	8.76558e+06	1.0919e+07	1.65269e+07	6.91839e+06	6.79516e+06	8.31222e+06	6.50509e+06	8.24621e+06	0	6.77107e+06	9.23485e+06	1.62312e+07	6.0302e+06	7.86255e+06	8.52761e+06	9.76136e+06	9.10666e+06	1.20779e+07	1.28051e+07	1.2027e+07	9.13065e+06	1.97253e+07	7.55464e+06	1.1197e+07	1.14591e+07	1.24772e+07	1.276e+07	1.30633e+07
480	15.466	2097.45	81.07	9-Octadecenoic acid (Z)-, methyl ester	endogenous		Level 2	2095	C19H36O2		85.2	99.8	75.5	78.1	68.5	81.4	5.79	45.15138:70636 49.1077:78138 50.01525:129247 53.03868:298661 55.01789:1395855 55.05428:9392652 56.06206:1828041 58.0733:198983 59.04927:833237 60.02059:137589 61.02846:188210 62.01514:43000 63.02298:98370 65.03864:583954 66.04639:776281 67.0543:12888342 69.03346:317838 69.06997:13557812 70.07774:5970197 71.08548:3745986 72.05695:247034 72.08881:180761 73.02842:352446 74.01515:72750 74.03619:57925…	0	0	0	0	0	1.0938e+07	0	0	0	0	0	0	0	0	1.55259e+07	0	0	0	0	0	0	0	0	0	0	0	0	0	0	0	0
483	15.555	2104.04	84.057	9-Octadecenoic acid, methyl ester, (E)-	endogenous		Level 2	2110	C19H36O2		91.4	98.6	86.6	85.5	86.1	91	3.63	44.05758:9012 45.01562:15602 45.40339:11740 46.72424:9852 46.74165:6793 47.05478:8364 47.68397:8810 48.23488:8196 53.03869:3382 54.04651:17789 55.01789:38034 55.05427:195731 56.06216:54735 58.0733:4243 59.04926:45348 62.01515:4381 66.04653:34330 67.05428:298758 68.06209:172064 69.03346:11039 69.06995:337033 70.06513:29327 71.04912:8325 72.08897:2793 73.02837:2324 73.06499:37495 74.01515:13914 74.…	695193	403982	503856	0	1.44413e+06	405479	432051	327325	0	403098	525746	0	403577	0	333229	0	0	0	643616	0	502263	0	0	369617	0	0	0	0	589310	733614	0
493	15.827	2124.01	87.0442	Methyl stearate	endogenous		Level 2	2128	C19H38O2		88.6	99.3	81.4	82.2	81.4	79.2	26.34	44.0576:49113 48.48061:14366 55.01791:340204 55.0543:97756 56.06208:53632 57.0336:41269 57.06992:212633 58.07332:10635 59.04916:114189 62.01518:14641 65.03866:50884 69.03348:23396 70.07777:162594 71.08551:207549 73.0648:136019 74.03622:3082265 74.0463:18090 75.0441:986246 76.03082:12971 76.04736:27198 83.08553:889649 84.09345:141398 85.10127:138147 86.01517:16255 87.04415:4781722 87.05918:19650 8…	9.453e+06	9.66042e+06	9.87069e+06	5.33495e+06	7.05138e+06	8.63745e+06	6.9772e+06	4.99832e+06	8.85712e+06	7.35354e+06	8.25222e+06	7.55985e+06	3.58139e+06	5.20284e+06	9.08875e+06	5.18809e+06	6.68324e+06	6.72439e+06	1.04333e+07	6.4217e+06	5.90478e+06	5.33267e+06	4.97291e+06	6.93662e+06	5.41164e+06	5.65243e+06	6.14989e+06	8.30405e+06	6.22531e+06	7.28107e+06	6.85622e+06
495	15.923	2131.11	81.0699	9,12-Octadecadienoic acid (Z,Z)-	endogenous		Level 2	2133	C18H32O2		85.8	97.4	78	74.5	77.6	89.4	5.54	44.44816:16497 44.60713:14874 45.03351:46864 46.08016:16837 46.42293:16759 46.54894:14602 47.21641:17824 50.01511:90188 50.06208:17587 53.03873:27923 54.04643:75283 55.01792:305509 55.05431:483957 56.06212:51979 57.03361:31919 57.06994:197761 58.07334:12895 59.04918:98556 60.02062:26074 62.01519:3501 65.03868:171460 66.04645:145599 67.05421:2655034 68.06215:539880 69.0335:26801 69.06987:872030 70…	652246	0	377503	434108	1.18841e+06	2.48485e+07	572377	1.17899e+06	0	2.67946e+06	602349	1.21916e+06	1.58944e+06	689730	3.00337e+07	1.88763e+06	7.85155e+06	5.75595e+06	7.53118e+06	702490	1.32149e+06	743441	3.06557e+06	1.2714e+07	3.84384e+06	4.06219e+06	3.30852e+06	2.45902e+06	445789	7.81328e+06	1.02673e+07
496	15.935	2132	69.07	Oleic Acid	exposure/lipids	food add, arts and crafts/office supplies	Level 2	2141	C18H34O2	112-80-1	93.3	97	90.8	88.9	89.6	99.1	38.13	44.21059:22305 45.03355:220806 45.14466:19667 47.22151:21006 50.0152:70051 53.0387:148051 54.0465:223570 55.01788:150568 55.05428:4020116 56.06208:1047715 57.03358:82633 57.06991:853236 58.04149:42803 59.04927:49117 60.02072:301775 65.03864:337931 66.04641:286915 67.05431:4262677 68.06212:2074648 69.03346:118289 69.06998:6832720 70.04138:31943 70.07774:2137610 71.04915:402513 71.08549:472581 72.0…	0	0	0	0	0	1.87372e+07	0	0	0	0	0	0	0	0	2.2105e+07	0	6.85876e+06	5.08657e+06	0	0	0	0	0	6.827e+06	0	0	0	0	0	0	0
505	16.278	2157.23	87.0441	Octadecanoic acid	endogenous/exposure	food add, arts and crafts/office supplies	Level 2	2172	C18H36O2		86.6	90.6	83.9	82.5	81.2	93.5	9.7	44.05761:74444 44.43551:21348 44.57323:16503 45.0335:84865 49.13947:16152 49.5976:17802 53.03872:35427 54.04653:22300 55.01791:168119 55.0543:779791 56.06208:191769 57.0336:33842 57.06992:864224 58.07333:27126 59.04918:161177 60.02062:761203 61.02848:272890 63.02296:7025 65.03866:40519 66.04641:49968 67.05432:593220 68.06213:128054 69.03349:35392 69.06984:1419513 70.0414:25446 70.07777:286452 71.…	0	0	1.04665e+06	714072	811186	1.40131e+07	0	0	0	1.41528e+06	0	0	1.59094e+06	0	1.72472e+07	2.0686e+06	5.57586e+06	3.7232e+06	1.72836e+06	0	593977	570378	1.68743e+06	4.87349e+06	4.52657e+06	1.90989e+06	2.83332e+06	1.90828e+06	0	6.46643e+06	3.61181e+06
514	16.581	2179.5	246	p,p'-DDE	target		Level 1	2169	C14H8Cl4		93.8	95.4	92.8	89.5	96.8	94.6	429.48	44.08545:11622 44.6346:12423 44.99713:20992 45.71824:11486 49.46383:14050 50.01516:19800 61.00735:13167 63.23475:18623 70.07773:106256 74.01514:173277 75.02293:223180 75.99412:23019 76.03078:19552 77.9912:23476 78.04652:18701 79.03191:39143 79.05418:71991 81.06996:140487 82.07783:36774 84.98396:34202 85.0073:45915 86.01515:77803 87.02293:454991 87.52701:128339 87.54701:44545 88.03079:198907 92.00…	2.32778e+07	1.20718e+07	3.47395e+07	1.35364e+07	1.9319e+07	4.43748e+06	2.12848e+07	1.10882e+07	3.34757e+06	3.13864e+07	1.55511e+07	9.40697e+06	9.67621e+06	1.80664e+06	609709	1.29204e+07	1.49499e+07	2.36894e+06	3.90949e+06	2.50567e+06	4.89898e+06	6.5429e+06	1.6042e+07	9.07008e+06	2.54246e+06	3.098e+06	5.62926e+06	1.46908e+06	4.37914e+06	5.97461e+06	7.97797e+06
518	16.758	2192.51	235.007	o,p'-DDD	target		Level 1	2186	C14H12Cl2O		92.8	98.1	89.2	89.7	90.2	85.7	368.43	44.05765:120734 45.9483:37200 46.72268:32697 50.01516:82945 62.01518:72804 64.03085:62806 65.03867:104839 67.05419:51039 69.06986:900531 70.07779:181713 72.98408:73141 73.02846:45700 74.0152:388998 75.023:1036182 76.03082:274902 80.06208:48466 81.52695:384782 82.0308:60839 82.07768:280144 82.53471:75634 82.94501:165939 83.08554:79431 84.09348:43066 84.94198:87553 86.01522:102806 87.02302:424038 8…	0	0	0	3882.31	3399.91	0	4399.8	3068	0	0	0	0	0	0	0	0	0	0	4703.26	0	0	0	0	0	3461.91	2967.7	0	0	0	0	0
524	16.847	2199.04	291.919	3,4,4',5-PCB(# 81)	target		Level 1	2184	C12H6Cl4		94.5	91	96.8	95.5	98	98.2	117.26	45.01555:104656 49.44696:25036 50.01511:45030 53.03872:27211 56.06208:31820 57.06991:653318 61.00735:100616 62.01516:60748 63.02298:43898 63.03587:37188 67.05431:77520 69.06998:199107 70.07774:47538 71.08549:907940 72.08884:39148 73.00732:70915 74.01517:673551 74.51909:88333 75.02296:627049 77.03856:32308 80.0621:24379 81.06999:167602 83.08549:114750 83.9762:124818 84.98397:171489 85.00736:112790…	0	0	0	0	0	0	0	0	0	0	0	0	0	0	0	0	1984.95	0	0	0	0	0	0	0	0	0	0	0	0	0	0
537	17.535	2249.96	325.88	2,3',4,4',5-PCB (# 118)	target		Level 1	2244	C12H5Cl5		82.5	98.4	71.9	60.9	87.4	73.8	10.55	44.05761:16661 44.99709:4144 45.03358:38395 46.08081:7783 47.41003:6723 61.00736:5727 64.03082:3001 69.06998:3171 71.04914:3652 71.0855:4728 72.08883:1863 73.02844:5020 74.01518:10902 74.05022:8452 76.0308:13793 77.0054:9353 83.04914:6158 84.09343:3467 85.00733:3155 85.10125:7486 86.01514:762 86.10454:5786 87.02301:5267 87.06789:20857 89.0387:6358 90.04658:9596 91.03797:5933 91.06976:7253 92.0621…	1.50753e+06	292456	1.92177e+06	562725	372834	175665	449433	439192	201121	498991	365204	293600	161877	142959	218519	376892	425364	101890	297115	113277	124444	274683	264894	561448	130239	306753	391621	91916.1	236802	219700	541845
539	17.595	2254.41	91.0543	Asperilin	endogenous	natural product	Level 2	2248	C15H20O3		89.9	98.5	84.2	86.9	78.5	87.4	4	44.87809:10061 44.99716:19692 46.49473:8807 47.34922:9526 48.51534:8909 53.03868:10825 55.01788:16477 55.05438:40012 56.06216:13300 57.03357:7009 61.00734:3471 63.02295:8626 65.03861:87754 66.04639:85776 67.05428:370013 68.06209:39925 69.03345:6967 69.06995:72018 71.04911:6862 71.08562:25539 72.0888:4380 73.02839:5429 73.06493:6087 74.03632:51795 77.03854:470567 78.04651:405102 79.05418:1681626 8…	1.31497e+07	2.1086e+07	3.34359e+07	1.7138e+07	1.57672e+07	4.64873e+07	1.39429e+07	1.52586e+07	1.26715e+07	1.59647e+07	1.7489e+07	1.23488e+07	4.00384e+06	4.00581e+06	7.85264e+06	5.9954e+06	1.30313e+07	9.54247e+06	7.3917e+06	5.41378e+06	3.14703e+06	1.3193e+07	2.27635e+07	1.13743e+07	4.71895e+06	4.39827e+06	6.24668e+06	3.96612e+06	5.68031e+06	0	4.43072e+06
540	17.661	2259.37	91.0543	Methyl eicosa-5,8,11,14,17-pentaenoate	endogenous		Level 2	-1	C21H32O2		89.2	null	89.2	87.3	87.7	97.6	2.31	46.99413:10005 47.73593:10774 48.32595:12312 50.01521:70341 51.02303:5006 53.03871:25137 55.01801:17237 55.05428:83461 56.06217:15695 57.03358:5806 57.07001:33485 59.04927:12484 62.01515:9644 63.02294:10650 65.03863:268982 66.04638:130630 67.0543:700739 68.05758:44894 69.06996:42065 70.07774:16446 71.08564:28802 73.04683:19161 73.06495:14518 74.03619:114301 76.03081:28310 77.03856:1126805 78.0465…	0	8.5643e+06	1.698e+07	0	0	0	0	0	0	6.23031e+06	8.40046e+06	0	0	0	0	0	1.13038e+07	0	0	0	0	8.8712e+06	0	0	0	0	1.2831e+07	0	0	0	0
545	17.778	2267.99	235.007	p,p'-DDD	target		Level 1	2257	C14H10Cl4		93.9	95.1	93.1	94.6	94	86.8	239.8	44.41564:15667 44.44474:18640 49.68699:16021 50.01514:59227 55.05433:44109 58.99966:41906 70.0778:39675 71.08555:21318 72.9841:30420 74.01505:41037 75.02302:477649 76.03085:38176 77.03861:39588 81.52698:228738 82.02863:92620 82.07774:65942 82.53473:81497 82.94508:108957 84.942:50473 84.98405:49651 87.02305:153515 88.03089:624220 88.53256:124659 89.03851:109427 93.01131:129338 95.02599:70823 96.03…	0	0	19829.6	0	7688.34	0	9012.9	0	0	0	0	0	0	0	0	0	0	0	0	0	0	0	0	0	0	0	0	0	0	0	0
546	17.808	2270.25	325.88	2,3,3',4,4'-PCB(# 114)	target		Level 1	2266	C12H5Cl5		91.7	99.2	86.8	77.4	95.2	98.2	63.77	44.05761:41516 48.86149:20806 50.01515:219159 55.01793:37412 56.06209:28783 62.01517:29558 67.05434:40302 71.08553:70577 73.00732:41428 73.02846:21927 74.0152:462651 75.02301:240726 77.0386:32215 77.98795:49100 80.06212:21160 81.52696:161913 82.07766:36813 83.08556:41858 83.97624:76263 84.05707:18733 85.00735:62630 85.10131:41220 86.0152:200227 87.02303:283320 87.04416:40499 87.52709:66387 88.532…	9479.32	292456	36711.7	5335.65	372834	175665	14235.4	0	201121	0	0	0	0	0	0	5341.39	0	0	0	1284.3	0	4352.17	0	6649.19	0	8452.53	2151.42	0	0	2613.58	0
549	17.831	2271.92	235.007	o,p'-DDT	target		Level 1	2261	C14H9Cl5		94.8	95	94.7	96.1	93	93.8	223.61	45.03351:24742 55.05431:96356 56.06211:21277 57.0335:47516 57.06994:60578 62.0152:26473 63.02302:26648 67.0542:192182 69.06988:113890 70.07779:35738 72.98408:59072 73.00738:35973 73.04689:44233 74.01521:244022 75.02301:549677 76.03085:42360 77.03862:138514 78.0464:44800 79.05425:266007 80.06214:93854 81.06985:182367 81.52696:192227 82.0777:68358 82.53471:36493 83.08556:98448 83.97624:56918 84.057…	0	3993.48	21663.8	0	9522.6	5313.68	10847.2	0	0	7721.38	3650.82	3527.42	0	0	0	3894.49	0	3798	6563.2	0	3189.96	0	0	3918.28	0	0	0	0	0	0	5191.45
550	17.837	2272.4	79.0543	5,8,11,14-Eicosatetraenoic acid, methyl ester, (all-Z)-	endogenous		Level 2	2274	C21H34O2		86.2	100	77.1	69.6	82.1	89.6	4.03	44.05759:3482 45.03355:36751 47.95695:7658 48.36906:8336 53.03869:4437 55.01798:405 55.05437:70319 56.06216:13377 57.06999:10853 61.00732:13073 62.01512:417 63.02294:19633 64.0308:3582 65.0386:37429 66.04652:29207 67.05428:104003 68.06207:27954 69.03361:2127 69.06995:62613 70.04137:3912 71.04928:4597 71.08561:51601 73.0284:3822 74.01515:7622 74.03618:11675 75.04371:458 77.03853:73554 78.04651:963…	0	7.83793e+06	1.22329e+06	7.25931e+06	0	1.23922e+06	0	0	0	1.18852e+06	0	0	0	0	1.62785e+06	5.56441e+06	0	0	1.28478e+06	0	0	0	0	0	0	0	0	0	2.4461e+06	0	0
559	18.104	2292.17	98.0726	Glycidyl palmitate	exposure	synthetic fatty acid	Level 2	2294	C19H36O3	7501-44-2	87.8	99.9	79.8	81.7	80.6	72.7	10.8	44.99716:34305 45.03356:53641 45.82834:7596 48.89587:7211 50.01513:39241 55.01788:122705 57.03357:72430 59.04926:1690 60.02071:59426 61.00735:5701 61.02847:92447 63.02295:14105 64.0308:8135 69.03346:53041 70.04134:69416 71.04912:21058 73.0284:168432 73.06477:12243 74.01515:4710 76.03078:8452 83.04911:333095 84.057:686618 85.02835:3631 85.06478:50621 87.04411:13437 88.05186:33335 90.04652:9331 92.…	4.69316e+06	1.7396e+06	8.30401e+06	3.37666e+06	4.63381e+06	8.51121e+06	2.35955e+06	8.47056e+06	2.0941e+06	6.07209e+06	2.16512e+06	8.69504e+06	2.89981e+06	4.83038e+06	8.69791e+06	3.68349e+06	3.37193e+06	3.07676e+06	2.36826e+07	4.95411e+06	3.281e+06	4.74831e+06	5.20553e+06	1.72624e+07	3.71105e+06	8.81062e+06	8.78224e+06	2.01154e+06	1.52842e+06	2.42097e+06	9.38866e+06
565	18.235	2301.86	325.88	2,3,3',4,4'-PCB (# 105)	target		Level 1	2303	C12H5Cl5		96.5	100	94.2	91.8	95.9	98.2	61.05	45.01558:24066 50.01512:93304 61.00739:53843 63.023:18985 71.08554:144454 72.98408:51211 73.00738:26150 73.51115:59162 74.0152:270716 75.02303:84654 77.03862:102731 78.04642:70974 79.05427:295529 80.06211:60070 83.97624:85412 84.98404:93407 85.00738:42152 85.1013:109878 85.97326:33489 86.01524:91562 87.02304:71870 89.03854:38425 90.04644:45862 90.49167:76138 90.9956:43488 91.0542:918168 91.49968:…	303057	15340.2	364424	28536.6	27776	0	70253.4	61766.1	5301.51	60597.6	16717.8	7320.21	0	0	6241.31	32801.5	58354.7	0	28904.1	6102.23	5125.74	16134.1	5656.64	61308.6	8538.89	25533.8	60392.7	3805.66	35403.8	11287.7	73980.2
580	18.794	2344.27	99.0442	4,8,12,16-Tetramethylheptadecan-4-olide	endogenous		Level 2	2364	C21H40O2		84.6	85.9	83.7	76.9	88.9	93.9	89.38	45.03351:24805 47.43231:12340 48.86599:14730 49.42814:11625 53.03873:10813 55.05431:246481 56.0621:116046 57.03361:10768 57.06994:261694 58.07334:16065 59.04918:12005 61.0074:4491 63.02299:10586 64.03085:9547 65.03867:20582 67.05434:268545 68.06215:380498 69.0335:16023 69.06986:751370 70.04141:12154 70.07778:546326 71.04918:584771 71.08553:258092 72.05699:47105 72.08886:10841 73.02844:6200 73.046…	1.76739e+07	2.14521e+07	1.17776e+07	1.86259e+07	1.2531e+07	2.77786e+07	1.54931e+07	6.92525e+06	2.26668e+07	2.16081e+07	2.93339e+07	1.64447e+07	3.20594e+07	2.46997e+07	2.13333e+07	1.85308e+07	2.28308e+07	2.49276e+07	7.86317e+06	2.75908e+07	3.57314e+07	2.53247e+07	2.29225e+07	4.0298e+07	5.28422e+07	3.82961e+07	5.40183e+07	4.38021e+07	5.46063e+07	5.31746e+07	2.84654e+07
581	18.828	2346.83	147.117	1-(2-Hydroxypropan-2-yl)-3a-methyl-6,10-dimethylidene-2,3,4,5,7,8,9,11,12,12a-decahydro-1H-cyclopenta[11]annulene-5,9-diol, 2Me derivative	endogenous		Level 2	2335	C22H38O3		80.1	94.4	70.5	64.4	73.1	83.9	5.77	44.05758:22639 44.44001:20858 45.03355:2157 45.60601:21762 47.13008:20103 47.1499:19768 48.04828:23505 48.7264:19736 49.51936:21648 50.9509:10836 53.0387:22566 55.0179:10773 55.05429:135221 56.06218:36810 57.03358:33719 57.06991:34212 59.04918:11219 61.00737:16232 62.01517:13513 64.03082:6376 65.03864:41810 66.0464:16547 67.05431:289554 68.06213:123245 69.03347:5543 69.06998:441111 70.07774:84470…	2.02534e+07	2.40578e+07	2.11463e+07	1.98366e+07	1.48413e+07	1.68068e+07	2.18223e+06	1.01031e+07	1.52266e+07	1.6024e+07	1.00464e+07	9.49273e+06	1.36404e+07	9.75816e+06	7.61328e+06	2.15406e+06	5.72572e+06	5.07326e+06	4.31211e+06	7.57863e+06	9.76428e+06	1.01012e+07	1.40656e+07	9.77291e+06	3.89768e+06	1.91912e+06	0	3.35898e+06	6.60789e+06	4.24371e+06	4.80072e+06
582	18.858	2349.08	235.007	p,p'-DDT	target		Level 1	2334	C14H9Cl5		92.8	90.8	94.1	95.4	92.7	93	230.22	45.03347:82961 50.01512:189793 55.0543:117261 62.01514:91139 63.02298:67751 67.05431:164257 68.06213:42677 72.98406:61713 73.04687:23920 74.01519:22661 75.02295:574926 76.03082:67596 78.04639:62894 81.03357:20578 81.07:293236 81.52692:173406 82.07764:30561 83.08552:50409 86.0152:151869 87.02301:430910 87.98962:69826 88.03085:604410 88.53252:99728 90.49186:24703 93.01128:35231 93.07005:196666 94.0…	243048	334687	208435	137053	211734	27910.3	230576	93105.2	47456	318916	44934.5	125724	56413.3	58393.6	0	283028	102933	30386.1	102866	11515.6	7405.03	27917.8	160721	247360	68364.6	0	120338	38272.4	127244	51224	148904
585	18.886	2351.23	92.062	2,2',4,4',5,5'-PCB (# 153)	target		Level 1	2342	C12H4Cl6		85.1	96.8	77.2	76.5	86.6	60.7	29.09	44.05758:14243 44.18764:10452 45.03347:33301 48.469:8759 55.05427:36058 56.06216:18256 57.03357:11215 59.04926:7398 62.01512:5347 65.03862:13031 66.04639:10436 73.00729:13616 74.01515:6567 74.04643:4250 76.03078:13250 82.06525:3535 84.05699:5694 87.02296:4558 87.04408:11181 88.05187:5572 90.04651:7227 91.03848:5640 91.07113:10036 92.03076:2054 92.06205:288662 93.05748:5984 97.10135:40937 98.01524…	0	7.11389e+06	0	0	0	0	0	0	3.71986e+06	0	2.39282e+06	0	3.96403e+06	0	0	0	0	0	0	1.7069e+06	0	2.025e+06	2.27669e+06	0	6.15179e+06	0	0	0	3.66546e+06	0	0
593	19.199	2374.91	325.88	3,3',4,4',5-PCB (# 126)	target		Level 1	2371	C12H5Cl5		97.1	99.3	95.6	93.6	96.5	100	57.34	46.75129:17176 49.00731:28240 50.01512:72083 56.0621:24623 57.06993:18294 61.00738:44156 62.01518:57302 63.02298:27617 65.03866:21086 69.06985:72472 73.00736:128925 73.51131:106792 74.01519:442824 75.02302:128821 77.03858:41427 78.49175:51908 83.97625:214655 84.98401:103218 85.00742:120343 85.97324:61723 86.01517:130062 86.98096:32115 87.02302:76766 90.99564:92547 91.49967:143098 92.00355:671642 …	0	0	0	0	4446.94	0	0	0	0	0	0	0	0	0	0	0	0	0	0	0	0	0	0	0	0	0	0	0	0	0	0
612	20.028	2441.51	91.0543	Cyclohexane, 1,3,5-triphenyl-	endogenous		Level 2	2464	C24H24		86.4	82.1	89.3	90.2	88.9	87.5	9.2	44.97797:6626 45.01556:18308 47.12498:8443 49.29759:9310 49.54409:7705 55.01789:3777 55.05429:17405 56.06208:4979 57.03358:4116 57.06991:10456 63.02296:23419 65.03864:156763 66.04641:10263 67.0543:33919 69.03346:4971 70.07775:4101 71.08549:8651 73.04685:91987 76.03078:12970 77.03857:165190 78.04655:130831 80.06207:18651 81.06998:17481 85.10126:10767 86.01516:7326 88.03082:6956 88.05189:3782 89.03…	2.51464e+07	1.80196e+07	2.59902e+07	5.92322e+07	3.81054e+07	1.51574e+07	2.04749e+07	3.27294e+07	2.94555e+07	5.32212e+07	2.96825e+07	4.90593e+06	9.55685e+06	6.93366e+06	1.20562e+07	1.59887e+07	1.31525e+07	2.47085e+07	1.28651e+07	2.46095e+07	1.82094e+07	3.00206e+07	2.88185e+07	7.76276e+07	7.49654e+07	9.47717e+06	6.31864e+07	3.73643e+06	1.30992e+07	1.25713e+07	9.33629e+06
613	20.103	2447.79	91.0544	4,7,10,13,16,19-Docosahexaenoic acid, methyl ester, (all-Z)-	endogenous		Level 2	2471	C23H34O2		88.7	81.1	93.8	94.5	92.8	93.9	2.92	45.01557:25218 46.57476:9155 47.84733:9629 49.06566:9831 53.03873:10592 55.01792:8783 55.0543:60681 56.0621:15571 57.03361:19222 57.06992:11156 59.04918:9006 62.01517:7265 63.02298:21418 65.03867:126298 66.04644:89033 67.05433:411827 68.05761:14818 69.06986:74996 71.04916:16817 71.08552:12520 74.01521:4669 74.03619:82153 76.03082:9237 77.03859:564736 78.04639:404322 79.05424:1755254 80.06211:3991…	8.51982e+06	9.40002e+06	2.61985e+07	4.89749e+06	1.27705e+07	9.56798e+06	3.18953e+06	5.60573e+06	1.07021e+07	1.05208e+07	4.7404e+06	6.15165e+06	5.5925e+06	3.81154e+06	7.75534e+06	4.61669e+06	2.67209e+06	2.27085e+06	6.62972e+06	2.80932e+06	5.45529e+06	3.02288e+07	8.42516e+06	7.48644e+06	7.51736e+07	3.07958e+06	0	5.18777e+06	3.90576e+06	3.59063e+06	5.87003e+06
615	20.154	2451.98	429.759	1,1'-Biphenyl, 2,2',3,3',4,4',6,6'-octachloro-	target		Level 1	2456	C12H2Cl8		95.6	99.4	93.1	88.7	97.2	98	27.66	44.52263:11685 45.34149:10190 45.52687:8792 50.01513:28300 50.11034:9275 55.05432:17857 61.00741:18539 67.05421:70673 71.97613:18643 73.00736:174424 73.0469:37358 77.98796:27764 81.06986:184843 82.94505:31696 83.97624:133355 83.9996:60640 85.00735:106679 85.10133:30318 85.97327:36106 86.01523:35055 89.98793:308730 90.0464:9944 90.49186:186854 90.99335:35446 92.06213:71776 93.06986:102615 93.93732…	0	0	0	0	0	0	17015.7	0	0	0	0	0	0	0	0	0	4263.73	0	0	0	0	4562.17	0	0	0	0	0	4899.72	0	6137.24	0
626	20.411	2473.4	228.093	Benz[a]anthracene	target		Level 1	2450	C18H12		89.1	79.7	95.4	93.4	98	96.3	1795.09	57.14743:74949 62.01518:56049 74.0152:90821 75.02301:201422 84.05704:53110 86.01518:88105 87.02303:465673 88.03088:666094 88.53253:106155 89.03851:69869 95.04909:78415 96.05702:50162 98.01529:141331 99.02304:356078 99.08045:129733 100.0308:1088695 100.53252:165346 101.03855:1570582 101.54047:250874 110.01518:130434 111.02291:224404 111.52706:181626 112.03084:1684915 112.08817:50546 112.53266:4493…	0	0	569287	0	252094	0	0	240909	239560	0	0	0	0	223033	253789	0	0	0	0	0	0	234224	0	256195	0	215497	0	0	261656	0	0
627	20.423	2474.38	129.055	9-Octadecenoic acid (Z)-, oxiranylmethyl ester	endogenous		Level 2	2478	C21H38O3		94.3	99.5	90.9	91.1	89.5	93.2	7.6	44.05764:21136 45.03352:32906 45.82588:9638 47.76254:7663 53.03866:7094 55.01794:147774 55.05434:312499 56.06212:25392 57.03352:234020 57.06996:82790 58.07338:8510 59.03119:3003 59.04921:5987 60.02066:12103 61.00743:4245 61.02841:19964 63.02303:2255 66.04648:44896 67.05423:800120 68.02572:6608 68.06203:152293 69.03354:46120 69.06989:461811 70.0413:33548 70.0778:46674 71.04917:31820 71.08556:27307…	6.83917e+06	3.13973e+06	8.26127e+06	4.4324e+06	6.46762e+06	8.1204e+06	4.15013e+06	9.92668e+06	2.39386e+06	7.43685e+06	3.18204e+06	9.68201e+06	3.68892e+06	7.15056e+06	9.60811e+06	6.35686e+06	5.97863e+06	6.10803e+06	3.68689e+07	5.19376e+06	4.53732e+06	4.94146e+06	6.84696e+06	3.31397e+07	5.13134e+06	1.13609e+07	1.28129e+07	2.63851e+06	2.44378e+06	4.86956e+06	1.27211e+07
631	20.498	2480.64	149.023	Dicyclohexyl phthalate	target		Level 1	2475	C24H38O4		87.2	98.2	79.9	75.7	85.2	81.8	2.53	45.01556:12791 45.03355:30155 49.75285:6129 50.95082:2269 56.06211:4278 57.06994:36079 59.03128:1526 59.04918:4038 62.01513:6592 64.03085:14111 65.03867:25148 68.06214:29637 69.0335:8863 70.07778:10893 71.08552:44217 75.02613:9869 76.03083:13035 78.0464:16200 83.08553:63271 84.09349:21651 85.00736:2998 85.10128:6543 87.02302:3666 90.04639:9524 91.03877:3353 92.06213:80040 95.0491:6921 95.93936:24…	0	0	0	0	0	1.76392e+06	0	0	1.24534e+06	0	1.6756e+06	0	0	0	0	0	0	1.5809e+06	1.58593e+06	0	1.82929e+06	0	1.69957e+06	0	2.58976e+06	2.43129e+06	0	1.43266e+06	0	2.44316e+06	2.45135e+06
632	20.526	2482.99	105.07	Retinol	endogenous	personal care products	Level 2	2481	C20H30O		85.5	97.9	81	83.1	77.6	81.5	5.93	45.01557:4676 45.90941:7537 46.7543:8582 48.44404:8118 50.01515:2158 50.95079:3783 53.0387:587 56.06217:2414 58.06522:18972 59.03124:1370 59.04926:1947 61.00735:3823 65.03864:29279 66.04641:4029 67.0543:8976 73.04684:4496 74.01516:1804 74.04644:3351 75.0261:3310 76.03078:12162 77.03855:115262 78.04654:24542 79.0542:153910 80.06208:9165 85.02836:4932 86.01512:1767 87.02296:7210 87.04412:17356 88.9…	6.49902e+06	7.7194e+06	2.70773e+07	1.04117e+07	2.22967e+07	3.12335e+07	4.29889e+07	9.83157e+06	4.07528e+06	3.26136e+07	2.3025e+07	1.83896e+07	2.6629e+07	0	2.13888e+07	2.91782e+06	1.14399e+07	2.7182e+07	3.38914e+07	7.00167e+06	9.60596e+06	1.96051e+07	2.5347e+07	2.93428e+07	2.4032e+06	6.52459e+06	3.49191e+06	4.09315e+06	6.3311e+06	1.63113e+07	2.88721e+06
635	20.628	2491.51	315.175	2,4-Bis(1-methyl-1-phenylethyl) phenol (2,4-Bis(2-phenylpropan-2-yl) phenol)	exposure	stablizing agent, UV stabilizer	Level 1	2508	C24H26O	2772-45-4	79.4	90.1	72.3	68.4	78.8	71.2	862.03	44.00826:10939 44.5018:7107 44.67492:8521 44.97918:34462 45.00988:10339 45.01556:1942 46.03591:10170 48.14078:9122 49.91925:9271 50.0151:28530 50.04656:11300 55.05428:42672 57.06989:6110 62.01512:8845 65.03863:26330 66.04655:8665 67.05429:22122 68.05756:15576 69.03346:424 70.07774:732 73.04683:1768 75.04372:10585 78.04652:17438 82.07783:15279 85.06476:24106 85.10121:11752 86.01518:2153 87.02296:7…	2.02111e+06	0	0	0	1.39559e+06	126627	0	1.3582e+06	91488.9	1.13547e+06	1.27251e+06	1.00355e+06	0	89573.8	4.83385e+06	0	2.74132e+06	3.76827e+06	2.46709e+06	0	0	1.37854e+06	0	0	2.05587e+07	2.04985e+06	0	0	0	7.89423e+06	182609
636	20.631	2491.89	117.037	Desogestrel	endogenous/drug		Level 2	2481	C22H30O		81.7	96.5	71.9	71.3	69.1	79.2	7.89	44.50649:3269 45.79262:7239 47.2856:5015 50.1611:7109 59.03125:37172 59.04927:2519 61.00736:13821 63.02297:5441 64.03081:5870 68.06213:22560 71.08565:26091 75.02611:139314 76.0308:17078 77.00537:30587 77.03856:39418 79.04175:5772 79.05421:71036 80.06207:9054 81.03355:3868 81.06998:57499 82.04132:4763 82.06506:12883 83.04913:25421 84.05701:39311 88.05189:8504 89.03868:124159 90.04658:11784 91.0370…	2.28342e+06	1.7029e+06	3.08407e+06	2.85295e+06	3.52753e+06	3.7069e+06	1.46986e+06	0	0	5.3297e+06	1.71015e+06	3.33293e+06	1.47899e+06	3.906e+06	7.68355e+06	3.38536e+06	4.89121e+06	3.13522e+06	1.36201e+07	4.22516e+06	2.27783e+06	4.48876e+06	3.5891e+06	0	3.46931e+06	6.65378e+06	6.70821e+06	2.5847e+06	1.26646e+06	4.5792e+06	3.88874e+06
641	20.709	2498.23	335.904	2,2',3,4,4',5,5'-PCB (# 180)	target		Level 1	null	null		null	null	null	null	null	null	26217.3	44.06339:8973 44.76795:12850 45.01554:32173 45.03347:34074 45.70796:9192 46.14167:9332 48.22975:8818 53.0387:7506 55.01786:48361 55.05428:166587 56.06217:57749 57.03357:85039 57.07001:80487 58.07331:9099 61.02847:11232 62.01514:7569 66.04637:6292 67.0543:63852 68.06212:47332 69.06996:186321 70.07774:55950 72.08898:13818 73.0284:38056 73.04684:33740 74.01516:8023 78.04652:47591 79.02738:130414 79.…	1.29975e+07	1.21338e+07	1.21017e+07	1.226e+07	1.14172e+07	1.25601e+07	1.16194e+07	1.19392e+07	1.24e+07	1.11066e+07	1.20929e+07	1.21238e+07	1.10361e+07	1.19877e+07	1.1583e+07	1.28923e+07	1.1964e+07	1.19144e+07	1.13987e+07	1.23231e+07	1.04175e+07	1.09683e+07	1.08622e+07	1.01098e+07	1.07535e+07	1.14137e+07	1.1425e+07	1.09837e+07	1.12726e+07	1.05913e+07	1.08625e+07
648	20.871	2516.83	325.876	2,2',4,4'-BDE(#-47)	target		Level 1	null	null		null	null	null	null	null	null	38.73	44.86026:13023 45.01556:24323 45.84725:13554 46.07334:15369 48.07155:14968 49.60706:15658 59.04929:15724 61.00726:67492 62.01516:233067 63.02298:801468 64.03083:68066 73.00737:94716 74.01519:1016694 74.04648:19660 75.02299:1326527 76.03079:159478 78.04639:72266 78.91779:44940 79.92554:26750 80.91582:41990 81.03358:34392 83.02598:138574 83.04913:16644 85.00736:52975 86.01521:127526 87.02301:187085…	0	0	0	0	0	0	0	0	0	0	0	0	0	0	164152	59634	0	0	13033.6	0	0	0	0	0	815.397	0	0	0	0	0	17731.9
655	20.983	2530.08	149.023	Di-2-ethylhexyl phthalate	target		Level 1	2527	C24H38O4		95.3	99.5	92.5	90.9	91.2	100	413.91	50.01515:969684 55.05428:6425614 56.06218:2168562 57.0699:10479810 65.03862:3468481 67.05431:2827480 69.06997:3945877 70.07774:10316022 71.08548:23725442 72.08884:1250268 76.03078:6378890 77.03854:2913699 79.05421:1323397 81.06998:749390 82.07765:3208760 83.08549:13571424 84.09344:7344444 91.05434:10490975 92.06206:1058053 93.03363:3149616 97.10112:1035608 103.05431:673769 104.02577:19010710 105.…	1.22478e+08	1.1421e+08	0	0	1.43974e+08	2.31207e+08	0	0	2.791e+08	0	4.71657e+07	0	1.98989e+08	0	2.55489e+08	0	2.36853e+08	2.33178e+08	2.31935e+08	2.2986e+08	2.57529e+08	2.77429e+08	1.38053e+08	6.0449e+07	4.84048e+08	2.93244e+08	1.09824e+08	2.98061e+08	1.04788e+08	3.33329e+08	4.92077e+08
656	20.994	2531.41	129.07	1,3-Dimethyl 2-(4-phenyl-1,2,3,4-tetrahydronaphthalen-2-yl)propanedioate (isomer 1)	no infor		Level 2	2530	C21H22O4		83.1	99.9	72	68.8	72.7	80	165.39	44.43018:70914 44.94414:91827 47.39943:74366 50.01522:270038 55.05428:333440 63.02297:83901 65.03862:758647 66.04641:34940 67.0543:70076 68.06212:33688 70.07774:189653 74.01517:147502 76.03079:274380 77.03857:1759656 78.04656:371180 79.0542:1156975 87.04413:64175 89.03863:272879 90.04658:52869 91.05434:24093860 92.06206:1385629 93.03364:171316 96.00419:139983 102.04656:255755 103.05431:1250490 10…	1.62186e+08	1.66813e+08	1.3903e+08	2.40077e+08	1.3244e+08	8.35407e+07	7.86053e+07	1.01248e+08	1.45875e+08	2.10394e+08	1.53189e+08	1.07809e+08	4.82763e+07	5.41361e+07	9.37808e+07	1.31726e+08	1.17924e+08	1.19711e+08	8.42318e+07	1.08074e+08	9.56546e+07	1.52214e+08	1.45431e+08	1.88043e+08	2.12655e+08	1.0256e+08	1.98408e+08	1.45973e+08	1.45248e+08	8.3023e+07	1.28517e+08
659	21.052	2538.34	225.055	Diphenyl phthalate	target		Level 1	2531	C14H11NO2		86.4	97.7	78.8	89.5	71.9	60.5	101.46	50.01514:249509 55.01795:50433 61.01037:71105 63.02301:87129 64.03074:54813 65.03869:337819 74.01522:53534 74.04636:58985 75.02303:141599 76.03085:1687290 77.03862:1284666 78.04642:396722 92.06214:147376 93.03351:62551 94.04129:258443 95.04938:101328 96.09344:89400 98.10894:66851 104.02559:1498212 104.06205:68693 105.03342:856235 105.04475:117523 106.03696:63460 113.03876:58824 114.04658:58503 11…	0	0	0	0	0	0	103629	0	0	0	0	0	0	0	0	0	0	0	0	0	0	0	0	0	0	121912	35742.8	22404.2	0	0	0
663	21.126	2547.15	129.07	1,3-Dimethyl 2-(4-phenyl-1,2,3,4-tetrahydronaphthalen-2-yl)propanedioate (isomer)	no infor		Level 2	2530	C21H22O4		80.1	88.7	74.4	70.5	74.1	86.7	196.31	50.01514:96491 55.05431:81010 57.06992:86964 63.02295:128145 65.03865:595771 69.06986:55884 76.03084:161317 77.03858:2004862 78.04639:636556 79.05423:1254089 80.06208:95202 81.07002:64637 83.08551:51072 87.02301:81513 88.03085:79856 89.03872:447864 90.0466:54128 91.03899:118219 91.05438:29554828 91.07059:129924 92.0576:2263992 93.07007:55601 94.53474:69702 96.00422:46964 101.03875:142687 102.0465…	2.65188e+08	2.52367e+08	2.18108e+08	3.70437e+08	2.01838e+08	1.3543e+08	1.15674e+08	1.59525e+08	2.13161e+08	3.1451e+08	2.51453e+08	1.6126e+08	8.08405e+07	9.09397e+07	1.4996e+08	2.0468e+08	1.84877e+08	1.8041e+08	1.28752e+08	1.61626e+08	1.54203e+08	2.25273e+08	2.23318e+08	2.68947e+08	3.06993e+08	1.57223e+08	2.94916e+08	2.28787e+08	2.29698e+08	1.4187e+08	2.05081e+08
692	21.731	2625.62	147.117	Unopenned drug chemical 2	drug	Primary qHTS to identify gynecologic anti-cancer compounds	Level 2	2621	C18H28O3		82.9	99.5	71.9	62	78.5	88.3	4.32	44.05761:33525 44.97918:15854 45.01557:5728 45.45931:8798 45.77235:12943 47.21552:10715 49.30949:11165 53.0387:6407 55.01789:6309 55.05427:17593 57.06989:982 59.04914:5817 63.02295:13233 65.03863:9183 67.05429:110438 68.06207:9868 69.06996:57495 70.06513:40998 70.07774:17834 71.08563:33693 73.0284:4042 74.01518:2773 75.04372:3565 77.00534:1857 77.03854:111383 78.04654:108892 79.05419:321519 80.06…	2.3988e+07	2.76853e+07	1.73356e+07	1.96543e+07	1.13726e+07	1.89228e+07	1.1012e+06	9.74299e+06	2.04828e+07	1.69235e+07	7.77263e+06	7.56123e+06	1.29981e+07	6.01793e+06	6.8862e+06	0	3.15514e+06	4.0541e+06	5.03743e+06	7.60161e+06	9.90119e+06	1.19319e+07	1.25514e+07	7.32936e+06	4.0051e+06	0	2.36866e+06	2.75999e+06	7.36849e+06	4.03071e+06	4.9391e+06
694	21.749	2628.43	209.096	2,5-Dimethylbenzophenone	exposure	Polymerizable flame retardant	Level 2	-1	C15H14O	4044-60-4	72.1	null	72.1	61.5	78.5	91.1	31.54	45.03356:5043 45.4301:4912 46.46946:4924 47.52203:5596 48.41308:5146 50.0152:31036 52.01405:9113 53.03859:18242 61.01042:2749 63.02293:9896 65.03862:117835 67.05429:62213 68.06207:5196 71.04912:3581 74.01517:6946 75.04371:7845 76.03075:2496 77.00534:6074 77.03854:811269 78.04653:234763 79.04173:17183 79.05418:274515 80.04955:83896 80.06206:63886 81.06997:89208 82.07782:22096 83.0491:11780 85.0647…	1.99206e+07	1.4355e+07	9.81788e+06	5.81953e+06	2.06494e+06	7.62354e+06	1.70725e+06	2.1e+06	6.21475e+06	1.07399e+07	1.38126e+07	1.54683e+07	1.25408e+07	7.72324e+06	1.66423e+07	9.62312e+06	2.16893e+07	6.54738e+06	4.80278e+06	4.10255e+06	6.59063e+06	8.93409e+06	2.32172e+07	3.23116e+06	2.22488e+07	2.01879e+07	1.35145e+07	2.42836e+07	1.87977e+07	1.93636e+07	2.41692e+07
705	22.046	2675.63	205.101	(1S)-3-(Methylsulfonyl)-1-phenyl-2,3,4,5-tetrahydro-1H-1,4-methanobenzo[d]azepine	no infor		Level 2	2694	C18H17ClO4		77.8	87.4	71.5	70.2	71.6	75	30.04	45.01556:4577 45.03355:6391 46.63503:7071 47.74741:7226 49.58875:7163 51.88178:5385 57.03357:4680 68.0621:7227 73.02839:3009 73.04682:19489 74.04639:23843 74.97168:8871 75.02608:13530 76.03071:28137 77.00531:9189 77.03854:139748 78.04652:7095 79.05418:63195 83.04915:12367 84.05699:17521 85.0073:6643 86.01514:10933 86.99898:4685 87.02295:10862 89.03865:28352 89.98602:4102 91.05432:116836 92.06205:…	1.64422e+07	0	1.04057e+07	0	0	0	0	0	0	1.27041e+07	1.23806e+07	0	2.03086e+07	1.56454e+07	2.85649e+07	0	9.59758e+06	0	0	0	0	0	1.05328e+07	0	1.06583e+07	8.74701e+06	0	1.26201e+07	0	0	1.28913e+07
709	22.105	2684.98	205.101	(1S)-3-(Methylsulfonyl)-1-phenyl-2,3,4,5-tetrahydro-1H-1,4-methanobenzo[d]azepine	endogenous		Level 2	2694	C18H19NO2S		85.4	97	77.7	69.5	86.2	85.3	19.31	44.9791:4515 45.01557:3522 46.4927:7437 46.99482:5929 48.1251:7324 50.01513:3639 50.025:7679 51.7658:8394 56.06218:22385 59.03123:3826 65.03861:67400 68.0621:15197 71.08561:56271 73.02839:5425 73.04681:11262 74.01518:13692 75.02607:6051 75.04368:6529 76.03074:4262 77.03854:83532 78.04652:38662 79.05417:66909 81.06995:69019 83.04911:2808 86.01514:13065 86.99898:18934 87.02295:4367 89.03865:30814 8…	1.56535e+07	0	1.02043e+07	0	0	0	0	0	0	1.38682e+07	1.38531e+07	0	2.29026e+07	1.66742e+07	2.86875e+07	0	1.07475e+07	0	0	0	0	0	1.03866e+07	0	9.88864e+06	8.93693e+06	0	1.31166e+07	0	9.04398e+06	1.26266e+07
714	22.191	2698.57	373.82	HxCDF	target		Level 1	null	null		null	null	null	null	null	null	381.51	45.0335:32383 47.15385:23727 53.03862:19490 55.05429:342575 56.0621:116851 57.06993:716586 61.01046:23327 62.01518:37100 65.03867:56931 67.00734:247713 67.05433:235561 68.05174:88786 68.06214:83302 68.20647:90248 69.06985:743119 70.07777:400577 71.08552:1046150 72.08885:48999 78.04638:25821 79.05424:45323 81.06983:483281 82.07769:242890 83.08553:1025557 83.97622:98390 83.98781:602178 83.99956:919…	0	0	0	0	0	0	0	0	0	0	0	0	0	0	0	0	0	0	0	5547.99	0	0	0	0	0	0	0	0	0	0	0
724	22.433	2744.87	81.07	Unopenned drug chemical 3	drug	Primary qHTS to identify gynecologic anti-cancer compounds	Level 2	2746	C24H34O6		82.1	99.7	70.4	63.2	73	87.2	3.77	44.66842:5304 45.01556:4776 45.03355:40084 52.00367:12228 55.05436:198494 56.06216:83504 65.0386:26108 66.04638:15398 67.05428:322090 68.06206:69145 69.06994:372068 70.07771:49383 71.0491:28219 73.0284:22271 74.04644:30072 75.02608:39267 75.04374:15888 76.03076:5870 77.03852:48862 79.05417:233802 80.06208:88020 81.06995:514746 81.98865:8208 82.01895:6405 82.07779:212782 83.04912:19934 83.08546:40…	4.4557e+06	4.60563e+06	3.62076e+06	0	0	4.3811e+06	0	2.39494e+06	4.11447e+06	2.85071e+06	0	0	5.33313e+06	0	0	0	0	0	0	0	0	0	2.3853e+06	0	0	0	0	0	0	0	0
731	22.578	2772.74	145.101	Cholest-5-en-3-ol (3.beta.)-, carbonochloridate	endogenous		Level 2	-1	C28H45ClO2		88.2	null	88.2	84.5	88.9	98	16.55	48.79222:20255 53.03869:61164 55.05427:355756 56.06213:35155 57.07001:356764 59.95286:16044 61.01055:22400 65.03863:246858 66.04207:55297 67.05428:1216576 68.05758:124541 69.06996:625230 71.08562:263627 73.04682:262147 75.04371:31570 77.03854:1027544 78.04651:269753 79.05418:2270869 80.06203:288250 81.06996:3616667 81.98847:49236 82.07783:310995 83.08548:668996 85.1012:91213 87.0441:36796 89.0386…	4.33408e+07	3.69412e+07	3.29015e+07	3.14323e+07	3.79914e+07	4.37316e+07	2.12076e+07	2.33452e+07	3.30785e+07	2.33299e+07	2.02607e+07	2.15413e+07	2.02356e+07	2.24349e+07	1.78493e+07	1.85684e+07	2.52394e+07	2.45328e+07	2.31341e+07	1.81422e+07	2.48775e+07	3.00504e+07	2.38526e+07	2.31804e+07	1.99449e+07	1.27003e+07	2.11383e+07	2.04423e+07	2.71963e+07	2.43403e+07	2.40956e+07
739	22.698	2796.05	252.094	Benzo[b]fluoranthene	target		Level 1	2804	C20H12		83.6	92.5	77.7	57.9	96.1	100	1626.14	50.0152:54491 56.97444:211356 62.01511:313287 67.05431:77723 68.06213:64864 73.00732:87769 74.01517:1098312 75.02297:683329 83.04913:43719 86.01518:124749 87.02302:303924 94.07768:48763 98.01528:178435 99.023:229327 100.03074:276819 108.97711:55768 110.01517:205214 111.02286:673307 111.52704:359362 112.03078:1453031 112.53257:346017 113.03864:2630549 113.54041:403247 115.00316:86579 115.05421:110…	55710.9	32035.4	53016	0	67919	91865.9	196158	80431.8	42448.1	47739.4	18558.1	157158	37146.6	17609.8	21954.6	86192.1	29092	0	44747.7	40866.5	75426.2	0	39660	43364.3	21000.8	86134	35782.8	13507.9	102972	16251.6	18447.3
741	22.767	2810.14	81.07	Squalene	endogenous	drug/food, bactericide; intermediate in manufacture of pharmaceuticals, organic coloring materials, rubber chemicals, aromatics and surface active agents. Toxic	Level 2	2827	C30H50		90.1	89.2	90.7	88.5	89.4	100	19.9	44.3818:17784 45.01554:57823 45.03349:25888 47.79078:18585 50.01522:18834 53.0387:43245 55.05427:87509 56.06218:22802 57.0699:72388 58.02344:36792 63.02296:14161 65.03864:120580 67.0543:1949949 68.06213:407518 69.03346:19274 69.06982:4240741 70.07332:213985 71.08548:99170 74.01516:10880 77.03856:527183 78.04633:120124 79.0542:1690630 80.06204:413246 81.05627:56959 81.06998:10145642 81.98851:13234…	3.9223e+07	1.55553e+07	3.57652e+07	3.15483e+07	2.10602e+07	1.84129e+07	1.22354e+07	2.57267e+07	1.00428e+07	2.35307e+07	1.16806e+07	5.20863e+07	1.44232e+07	2.46946e+07	1.84655e+07	1.4294e+07	1.6512e+07	1.64631e+07	4.83726e+07	3.58396e+07	2.32084e+07	1.94736e+07	1.68493e+07	1.33669e+08	2.15769e+07	2.71413e+07	3.06839e+07	2.08626e+07	1.11734e+07	2.49812e+07	2.80274e+07
743	22.802	2817.75	131.085	2,6,10-Dodecatriene-1,12-diol, 6-(hydroxymethyl)-10-methyl-2-(4-methyl-3-penten-1-yl)-, 1-acetate, diacetate	endogenous		Level 2	2816	C26H40O6		83	99.8	71.7	65.3	74	86.3	5.68	44.05761:1784 44.97919:20514 45.01554:53756 45.03358:33724 46.13506:12546 50.01508:14524 50.08139:14183 55.05425:98894 56.06217:11128 57.06998:68107 59.95285:995 66.04652:10065 67.05427:106701 68.06209:19814 71.08561:80167 73.04681:173637 74.01514:6580 74.04639:1858 75.02607:64749 77.00532:12458 77.03855:100957 78.04649:30854 79.05418:248442 80.062:55065 80.98068:15837 81.98844:18934 83.08546:714…	7.18308e+06	0	5.02931e+06	0	5.0155e+06	9.08996e+06	4.81424e+06	0	0	0	0	5.611e+06	0	0	0	0	0	0	4.50553e+06	0	0	0	0	0	3.81996e+06	0	0	0	0	0	6.4204e+06
755	22.991	2858.81	215.179	Cholest-2-ene	endogenous		Level 2	2871	C27H46		82.8	94.6	75	77.3	68.5	80.8	30.27	44.97924:22310 46.25277:15839 47.22333:15550 51.76578:4446 52.00365:27506 53.93795:44601 55.05436:74048 56.06211:45653 57.03365:21082 57.06996:111486 59.03119:54974 59.95283:28062 61.01051:40635 63.02292:11614 66.0465:37868 67.05426:284409 68.05769:31465 69.06992:123460 70.07771:61385 71.08559:100241 73.02836:27921 74.01511:33383 75.02606:72019 76.03074:49317 77.03868:190801 78.0465:111251 79.054…	6.8636e+06	7.41682e+06	6.02088e+06	6.58509e+06	5.73807e+06	8.94427e+06	5.33094e+06	3.73236e+06	4.75503e+06	4.2824e+06	4.35626e+06	4.20806e+06	3.34564e+06	3.59615e+06	4.952e+06	3.60106e+06	2.66042e+06	2.55329e+06	3.23155e+06	2.83042e+06	3.54121e+06	3.0967e+06	4.09834e+06	3.4071e+06	4.61439e+06	2.53783e+06	3.60009e+06	3.22278e+06	4.27238e+06	4.32984e+06	3.67361e+06
758	23.047	2871.14	145.101	Cholesta-2,4-diene	endogenous		Level 2	2860	C27H44		81.8	95.1	73	70.4	70.3	86.1	4.22	44.05766:17329 44.97916:82395 45.01553:12250 45.44168:14086 46.99488:62615 53.93796:8060 55.05435:169631 57.06999:137326 59.03122:31026 65.0386:113127 66.04651:42216 67.05427:495888 68.06207:62559 69.06993:463614 71.08559:85120 75.02605:31044 75.04369:3265 77.03852:417472 78.0465:88879 79.05434:1230413 80.06199:23427 81.06995:1350606 82.07781:156108 83.08546:409965 91.0543:235716 92.06203:296417 …	1.2611e+07	6.87958e+06	8.647e+06	5.63832e+06	9.31598e+06	1.26117e+07	7.7194e+06	7.51949e+06	6.0874e+06	4.36369e+06	5.96711e+06	1.12115e+07	3.42153e+06	3.84597e+06	5.32658e+06	0	0	3.05246e+06	6.40801e+06	4.47789e+06	5.5088e+06	3.9697e+06	4.43318e+06	0	8.42533e+06	0	3.57877e+06	0	5.03989e+06	3.07468e+06	9.35383e+06
763	23.118	2886.43	135.117	Cholesta-4,6-dien-3-ol, (3.beta.)-	endogenous		Level 2	2863	C27H44O		88.7	79.1	95.2	95	94.1	97.7	163.43	44.05766:162404 45.67397:53706 47.46297:49237 49.7179:47855 53.03863:114728 55.05431:1188800 56.0621:125539 57.06994:647747 63.023:44417 65.0387:525458 66.04644:115350 67.0542:3616476 68.05763:219665 69.06987:2625451 70.07778:143703 71.08553:844459 73.04689:458820 77.03861:2046206 78.04641:609255 79.05425:5851964 80.0621:615436 81.06985:10456407 82.07329:781156 83.08556:2386353 85.10129:217994 86…	1.27967e+08	1.17675e+08	9.67285e+07	1.03945e+08	1.07801e+08	1.96513e+08	1.00361e+08	5.6085e+07	9.7145e+07	1.08501e+08	8.50019e+07	6.95135e+07	9.57623e+07	1.06978e+08	1.33876e+08	1.14002e+08	1.73254e+08	1.41973e+08	1.13575e+08	7.84124e+07	1.03687e+08	1.44939e+08	1.23911e+08	1.44135e+08	1.3668e+08	1.10106e+08	1.20651e+08	1.55265e+08	1.16682e+08	2.00613e+08	1.56113e+08
766	23.142	2891.66	252.094	Benzo[a]pyrene	target		Level 1	null	null		null	null	null	null	null	null	3919.18	45.01553:192966 45.03354:81420 50.01508:164832 56.06214:114203 56.97438:366159 59.95282:164298 66.04648:104638 69.0699:465707 74.01508:136105 77.00544:65804 81.98859:186800 82.07777:112713 83.04921:73635 86.01504:157022 87.02308:192743 88.9509:82119 89.98615:85145 94.07777:78086 96.09342:97983 98.01511:188864 98.0727:140397 99.0231:227601 100.03081:326193 110.10453:170201 111.02297:694660 111.116…	63738.6	0	0	0	0	27098.4	0	0	0	0	0	0	0	0	0	0	0	0	0	0	0	0	30203.5	0	0	0	0	0	0	0	0
771	23.222	2908.65	147.117	Cholesta-3,5-diene	endogenous		Level 2	2909	C27H44		94.6	100	91.1	90.9	90.3	93.2	45.65	45.01556:124023 45.35687:55017 47.60427:49856 49.52293:55149 49.69975:48891 55.05428:1155140 56.06207:85341 57.0699:919097 63.02296:40536 65.03864:665744 66.0464:105624 67.05431:4370633 68.05759:250541 69.06998:1855408 70.07773:202832 71.08549:994342 73.04685:523953 74.05022:79829 75.04372:52901 76.03079:65723 77.03857:3249742 78.04638:1238393 79.05421:10297249 80.05766:1020754 81.06998:13735123 …	2.32462e+08	1.27251e+08	1.2756e+08	1.03192e+08	1.39151e+08	2.08058e+08	1.31628e+08	1.2467e+08	1.08059e+08	7.79891e+07	9.03755e+07	1.48106e+08	6.66864e+07	7.05801e+07	8.86832e+07	6.60272e+07	7.05827e+07	6.74348e+07	1.31098e+08	8.29632e+07	9.53428e+07	8.56534e+07	8.10027e+07	6.26315e+07	1.14696e+08	4.29687e+07	6.30436e+07	6.97399e+07	8.51971e+07	7.8256e+07	1.52493e+08
819	23.98	3061.45	151.075	.gamma.-Tocopherol	food	vetamin E	Level 2	3057	C28H48O2		97.3	99	96.2	96.4	95.5	97	830.94	55.05435:779927 57.06999:666979 58.8387:242471 67.05427:2621472 69.06995:709308 71.08562:277320 73.04681:1213160 77.03851:1727418 78.0465:344213 79.05434:2935041 80.06205:359838 81.06995:1559416 82.07779:338130 83.04906:376408 83.08544:398595 85.10117:366870 91.05431:2502766 92.06204:497975 93.06998:1348933 94.07782:358419 95.08555:6869636 96.089:381567 97.10133:705347 103.05429:649810 104.06206:…	1.10504e+09	1.26999e+09	7.26115e+08	5.2558e+08	4.17137e+08	3.35608e+08	2.76251e+08	3.69347e+08	1.90528e+08	6.45838e+08	4.86512e+08	5.60043e+08	2.8397e+08	1.49484e+08	1.97316e+08	1.42682e+09	6.68291e+08	7.76926e+08	8.70808e+08	3.2769e+08	3.0745e+08	5.65745e+08	4.09598e+08	1.87507e+09	1.79681e+08	4.04622e+08	5.56273e+08	6.28784e+08	7.88186e+08	4.81e+08	6.43e+08
822	24.006	3066.45	151.075	.beta.-Tocopherol	food	vetamin E	Level 2	3076	C28H48O2		85.6	100	76	67.2	81.8	91.1	32.67	45.01558:92015 45.03348:35452 46.99481:68847 48.19912:30722 55.05428:39878 57.06991:65999 63.02296:10936 65.03861:138121 67.05431:142984 68.06211:38856 69.06998:63138 71.08547:39523 74.04648:103370 75.02609:75085 76.03079:31387 77.03857:221017 78.04652:24430 79.0542:359076 80.06205:43058 81.98849:32736 85.06479:24237 85.10123:42953 86.99901:83176 88.95102:49304 91.05434:525608 92.06206:30499 93.0…	1.15949e+09	1.31776e+09	7.30954e+08	5.59182e+08	4.28696e+08	4.01215e+07	2.96014e+08	3.75553e+08	2.01224e+08	6.86659e+08	5.17446e+08	5.70771e+08	3.09889e+08	1.63909e+08	2.01907e+08	1.16378e+08	7.18906e+08	8.22117e+08	5.43535e+07	3.32924e+08	3.34126e+08	5.72248e+08	4.12818e+08	1.04384e+08	1.81703e+08	1.20046e+07	2.55247e+07	6.3729e+08	3.79711e+07	4.89172e+08	2.56818e+07
847	24.41	3140.38	165.091	dl-.alpha.-Tocopherol	food	vetamin E, arts and crafts/office supplies	Level 2	3150	C29H50O2		91.2	96.5	87.7	94.7	90.8	60.7	14806.7	62.95556:3637822 75.02605:4612644 121.06486:213584144 122.07268:28817136 125.05988:10318878 131.04916:5028808 135.0805:53913848 136.08832:206526288 137.05959:7598082 137.09624:235372448 138.0993:32103770 145.06467:3548303 146.07266:5712584 149.05983:8455147 149.09605:44209336 151.0752:20748022 152.08319:46122632 153.08647:4716509 159.08031:13769172 160.08801:6567364 161.05974:19991746 162.06744:1…	1.18672e+10	9.31569e+09	6.40107e+09	5.46534e+09	9.28728e+09	8.23391e+09	8.19919e+09	6.31849e+09	1.00416e+10	8.69252e+09	8.1417e+09	8.99007e+09	6.90564e+09	6.63645e+09	6.03158e+09	7.59347e+09	1.41493e+10	1.28673e+10	1.52064e+10	5.17674e+09	8.053e+09	7.78026e+09	7.20985e+09	1.34433e+10	4.86534e+09	9.29725e+09	8.27074e+09	6.70388e+09	5.24087e+09	5.699e+09	6.52401e+09
856	24.495	3155.24	105.07	Cholesterol TMS derivative, steriol lipids,	endogenous		Level 2	3158	C30H54OSi		80.3	99.7	67.3	82.7	45.8	64.5	3221.47	44.0576:3378356 55.05426:9518323 57.03344:8094351 65.0386:3295699 66.04638:1566128 67.05428:26288328 68.05756:3615404 69.06995:16797688 70.07314:738395 71.08546:4840710 77.03853:7128463 78.04634:8143597 79.05418:76782272 81.06995:97548336 82.07319:2366370 83.04907:932487 83.08546:24507864 85.1012:1051490 91.05431:155409328 92.06204:18274384 93.06999:70806744 94.07765:4282834 95.08557:97614200 96.…	2.24593e+10	2.18208e+10	2.49006e+10	2.5791e+10	2.98978e+10	2.8138e+10	2.94715e+10	2.29856e+10	2.83214e+10	3.11057e+10	2.41517e+10	2.24523e+10	2.07143e+10	2.673e+10	2.30828e+10	4.03257e+10	3.64545e+10	4.60139e+09	3.7666e+10	2.00673e+10	2.04432e+10	2.58121e+10	2.33171e+10	2.83996e+10	1.78935e+10	3.70161e+10	3.07418e+10	2.85018e+10	2.37207e+10	2.8866e+10	1.94211e+10
866	24.531	3161.61	105.07	Unopenned drug chemical 4	drug	reductase inhibitors, directly lower CHOLESTEROL synthesis	Level 2	3156	C24H38O5		79.8	98.7	67.1	68.5	59.6	77.9	6867.16	53.03865:30421518 55.05424:307200992 57.06986:116337040 65.03857:117574856 67.05424:966407936 68.05755:27180660 69.06977:327517536 70.0731:29285302 71.08543:14953892 77.0385:604104896 78.04647:91344224 79.05414:1960008064 80.05757:167447760 81.06992:2051346816 82.0732:228151664 83.04904:5004974 83.08543:254338048 84.0888:7194720 85.10119:87374600 89.03837:8925907 91.05428:3350758400 92.062:512518…	2.32844e+10	2.24722e+10	2.54449e+10	2.65081e+10	3.03824e+10	2.84691e+10	3.0363e+10	2.37602e+10	2.92823e+10	3.07182e+10	2.4862e+10	2.29691e+10	2.1344e+10	2.76323e+10	2.39494e+10	4.16507e+10	3.71344e+10	3.64662e+10	3.72666e+10	2.01056e+10	2.07985e+10	2.62539e+10	2.37717e+10	2.8751e+10	1.84226e+10	3.66132e+10	3.03107e+10	2.88104e+10	2.41434e+10	2.86481e+10	1.95866e+10
898	24.973	3234.3	276.093	Indeno[1,2,3-cd]pyrene	target		Level 1	null	null		null	null	null	null	null	null	13033.1	45.74651:110576 56.06209:164585 57.06993:151624 65.03865:413103 71.08553:921486 75.02617:403941 75.04376:128231 85.06483:228775 86.99904:189726 87.04415:170196 89.0385:272256 94.07773:99818 95.04932:177528 96.00423:214935 96.99391:175989 97.06494:162755 98.10471:309890 99.117:213034 103.05437:283918 107.04916:87806 108.09346:484985 109.06486:85402 112.03084:244280 113.03869:981463 115.00291:90457…	0	0	161978	0	0	0	0	0	0	0	0	0	0	0	0	0	0	0	0	118339	0	0	0	0	74296.5	319014	0	0	0	0	0
900	25.002	3238.8	278.109	Dibenzo[a,h]anthracene	target		Level 1	null	null		null	null	null	null	null	null	6575.7	44.97912:139304 55.01793:115824 55.05431:414322 61.01047:177762 63.02301:353830 70.07322:517269 71.08553:524885 72.08887:143637 76.03084:431631 78.04641:270669 80.06208:1190113 81.06985:981661 83.08555:460587 84.05707:170072 87.02303:427556 89.03874:207516 93.06986:1111568 96.00425:833655 96.05704:459063 97.00263:95224 97.06498:108457 98.07265:82985 99.08048:358949 100.03082:248129 104.062:243465…	0	0	0	0	0	0	0	0	0	0	0	0	0	0	0	0	0	0	0	0	0	0	0	0	0	184796	0	0	0	0	0
914	25.232	3274.1	91.0543	Campesterol	endogenous		Level 2	3276	C28H48O		83.4	100	72.4	75.5	68.8	70.3	17.59	46.42374:182929 53.03868:570761 55.05436:62073 57.06998:738917 63.02307:45167 65.03858:306701 66.04637:53446 67.05428:668055 68.05756:155583 69.06994:109195 74.05018:242340 78.0465:1095830 79.05435:2507407 81.06995:2375581 83.08546:538739 84.0934:248387 85.10122:62633 86.99896:18240 87.04408:127879 88.95097:42035 89.03864:151869 91.05431:3116110 92.06204:56760 93.06998:601306 95.04923:63852 95.08…	1.09341e+08	5.57838e+07	5.23218e+07	5.01073e+07	2.66054e+08	1.93603e+08	8.41187e+07	3.45071e+07	3.71382e+08	1.47874e+08	8.10332e+07	1.55745e+08	8.91883e+07	1.35859e+08	1.38987e+08	1.04939e+08	3.96635e+08	3.03764e+08	2.19913e+08	8.9772e+07	9.42498e+07	3.2631e+08	2.20159e+08	2.18118e+08	1.19851e+08	1.33764e+08	1.42617e+08	2.27501e+08	1.19734e+08	7.81145e+08	1.02014e+08
915	25.233	3274.27	124.088	Cholest-4-en-3-one	endogenous		Level 2	3245	C27H44O		81.4	70.4	88.7	89.2	87.2	90.5	250.03	45.01556:204329 45.03348:286239 45.37476:146455 46.4229:174672 47.60427:150226 53.0387:77634 55.05428:1460312 56.06206:329112 57.0699:364890 61.01055:344855 63.02296:230816 65.03863:388214 67.0543:3667952 68.05758:700221 69.06998:1526094 70.07773:307837 71.08565:1042798 76.03078:54322 77.03857:2332679 78.04652:699957 79.0542:4481221 80.0621:947323 81.06998:5222528 82.07324:661812 83.04912:438039 …	8.99764e+07	8.79819e+07	8.95537e+07	1.12111e+08	1.18078e+08	1.44828e+08	1.41114e+08	8.04255e+07	1.12651e+08	1.25991e+08	1.01229e+08	1.12111e+08	8.90142e+07	1.19885e+08	1.12573e+08	1.8672e+08	1.76864e+08	1.54172e+08	1.67748e+08	1.08844e+08	1.22171e+08	1.42248e+08	1.11161e+08	1.55007e+08	1.10182e+08	2.10024e+08	1.76199e+08	1.83514e+08	1.30694e+08	1.97118e+08	1.32942e+08
931	25.402	3300.25	276.093	Benzo[ghi]perylene	target		Level 1	null	null		null	null	null	null	null	null	11565.2	44.97912:204567 45.03358:185115 47.6948:109364 49.71164:146154 59.03128:152943 59.46096:400536 63.023:96305 65.03869:88233 66.04644:92238 68.06215:262621 75.02612:110817 76.03084:243311 78.04642:193616 80.06211:314821 81.98853:421104 84.09348:257734 85.06484:148391 96.99385:166221 98.07264:233946 98.10472:185933 102.96676:202144 103.05434:194955 104.06198:128827 115.00295:275890 118.0776:833576 1…	0	124677	45395.2	0	0	126575	116345	0	43299.3	0	0	0	0	0	0	0	0	0	0	0	0	96707.2	0	0	0	384192	0	0	0	0	78069.9
933	25.45	3306.68	136.088	Cholesta-4,6-dien-3-one	endogenous		Level 2	-1	C27H42O		79.1	null	79.1	76.3	80.8	84.2	57.1	45.01556:174613 45.48433:115776 47.04563:109880 55.05427:795974 57.06999:329347 61.01042:148698 65.03862:540289 67.05429:1575958 68.05758:508295 69.06997:1240635 70.07773:281246 74.04644:499606 77.03855:1185532 78.04636:672102 79.05419:2410449 80.06206:768332 81.06997:3902768 82.07325:655842 83.0491:312167 83.08549:1011946 84.09342:165069 86.99899:142293 88.951:168054 91.05433:3134454 93.07001:23…	1.84373e+07	2.16048e+07	2.18777e+07	2.81077e+07	2.57653e+07	4.24318e+07	3.27843e+07	1.9963e+07	2.96632e+07	2.93432e+07	2.34108e+07	2.09509e+07	2.17146e+07	3.01563e+07	3.15106e+07	5.34411e+07	4.08327e+07	3.80739e+07	3.90237e+07	2.80379e+07	3.08946e+07	3.4691e+07	2.65632e+07	3.23745e+07	3.70406e+07	6.02377e+07	5.19154e+07	4.3077e+07	3.12015e+07	4.69955e+07	3.58056e+07
977	26.099	3393.25	441.291	Tris(2,4-di-tert-butylphenyl) phosphite	exposure	antioxidant	Level 1	3397	C42H63O3P	31570-04-4	85.2	99.3	75.8	65	83.6	92.5	52871.8	45.01555:141105 55.05436:272969 56.06216:191606 57.06999:3159158 59.95284:26094 66.04637:109994 67.05428:1590495 69.06994:975316 70.0733:147053 71.0856:174636 74.04639:358289 78.04647:391168 81.98865:18325 82.07326:395842 83.04907:260923 83.08546:559878 84.08884:294285 85.10117:299764 88.95097:142497 91.05431:3081434 92.06204:675486 93.06998:486107 95.04923:150007 96.99383:325088 97.06487:215130 …	6.84807e+07	6.21031e+07	7.27323e+07	5.44439e+07	8.48737e+07	4.85016e+07	7.22083e+07	9.29705e+07	6.80394e+07	2.7055e+07	4.11499e+07	4.09316e+07	3.16396e+07	2.8004e+07	4.08408e+07	4.55832e+07	3.54933e+07	3.76337e+07	1.04016e+08	0	0	0	0	0	0	0	0	0	0	0	0
1036	27.174	3514.98	147.08	n-Octadecyl-3-(4-hydroxy-3-tert-butylphenyl) propionate	no infor		Level 2	3525	C31H54O3		81.2	96.2	71.1	68.6	68.7	83.7	101.47	44.05762:295199 45.01559:240361 50.01514:84330 55.05428:326411 56.06208:546279 57.06992:2851992 65.03866:266708 67.05431:1811859 68.06213:112118 69.06998:3407390 70.07774:302438 71.08551:1622374 73.04686:1362660 74.04647:145576 75.02614:154502 75.04374:200880 76.03081:217292 77.03857:522442 78.04637:287368 79.05421:1673831 80.06206:96947 80.98072:142370 81.06999:2505139 83.04913:74796 83.08551:20…	1.99878e+08	1.52885e+08	1.77086e+08	1.6607e+08	2.18454e+08	4.98385e+08	2.119e+08	2.20115e+08	2.19368e+08	1.90354e+08	1.88434e+08	2.49603e+08	2.09846e+08	2.40254e+08	4.88264e+08	2.43284e+08	2.08016e+08	2.08928e+08	1.79251e+08	2.28298e+08	1.97068e+08	2.26898e+08	1.77584e+08	1.72147e+08	4.38093e+08	2.61535e+08	1.9629e+08	2.11662e+08	0	1.77814e+08	1.75835e+08
1	5.741	1080.84	69.0699	Unknown				null	null		null	null	null	null	null	null	21.29	45.58666:75652 47.04073:83663 48.54933:61737 48.94138:84889 56.0621:144386 57.06994:561647 69.06986:1662620 70.07777:1340964 71.04916:23574 73.02846:22314 84.09348:740824 85.00738:7399 85.10129:229243 86.01521:3233 87.08057:37946 90.0464:11282 91.03809:15656 96.00424:40882 104.02557:46854 112.12034:124369 113.03872:12615 114.06747:21257 118.99782:9654 119.04936:33018 119.08557:198971 120.09323:13…	1.95257e+07	1.4702e+07	2.30585e+07	1.68293e+07	1.72898e+07	3.25465e+07	0	1.68012e+07	2.2716e+07	2.43404e+07	2.42623e+07	2.47995e+07	2.03246e+07	3.00608e+07	3.58088e+07	0	4.21565e+07	1.42943e+07	1.82959e+07	2.54167e+07	0	0	0	0	0	0	1.64883e+07	0	0	1.39188e+07	1.72637e+07
3	5.771	1083.89	70.0777	Unknown				null	null		null	null	null	null	null	null	33.46	44.05763:78812 45.0336:245157 45.22967:126390 46.97652:126223 50.01515:898032 56.06214:535327 59.04924:39840 60.02068:103833 63.02292:25544 68.91225:40761 69.03358:111584 69.05884:98289 69.06993:211748 70.06652:68082 70.0777:9168528 70.08856:46456 71.08559:208665 83.04909:23248 84.09338:953260 89.03862:138079 90.04651:155896 91.03774:36564 93.06538:9829 95.04922:147478 96.99379:74381 97.06486:675…	1.2749e+07	5.21865e+06	9.13673e+06	1.22826e+07	8.28818e+06	1.32957e+07	5.66057e+06	1.10672e+07	1.14553e+07	1.21682e+07	1.5603e+07	1.40859e+07	1.92326e+07	7.18425e+06	1.25987e+07	6.70208e+06	2.08718e+07	1.06564e+07	1.38039e+07	1.27462e+07	0	0	3.47536e+06	2.98883e+06	4.98472e+06	6.79851e+06	8.37669e+06	1.12252e+07	0	7.49448e+06	1.36914e+07
4	5.777	1084.49	137.133	Unknown				null	null		null	null	null	null	null	null	11.63	44.40657:23486 45.46384:51587 49.01173:26372 50.01512:57667 59.03116:4954 61.0074:10648 73.00736:1888 81.05671:25702 86.01519:12383 87.04417:12961 87.08057:27478 88.08389:12816 90.04639:81540 91.03855:3437 92.04601:9389 92.07897:10532 93.0655:3684 95.04912:38473 96.00424:5652 96.05704:3345 96.99391:7335 98.07265:15632 104.02589:10924 104.06206:2745 105.0447:13880 106.07774:16641 109.06027:14708 1…	0	0	0	0	0	1.24625e+07	0	0	0	0	0	0	1.68937e+07	1.35453e+07	0	0	0	0	0	0	0	0	0	0	0	0	0	0	0	0	0
5	5.784	1085.24	96.0934	Unknown				null	null		null	null	null	null	null	null	11.69	44.64321:21295 44.84133:22697 45.03348:14176 45.64154:25127 45.65412:26153 47.25788:25139 50.17458:26494 54.04656:10780 55.01793:11346 57.0336:33013 59.04919:14159 62.01519:11061 69.03352:8889 72.05701:30815 73.02846:32227 73.06483:23501 74.04633:10452 75.02617:17275 77.0054:3507 77.0386:167670 79.05424:596531 80.06212:184443 81.03361:14860 81.05613:27172 81.06985:786336 81.08298:6656 82.0777:988…	9.12707e+06	0	0	0	5.51296e+06	1.37848e+07	0	0	0	0	0	0	1.50012e+08	8.22087e+07	1.30063e+07	0	1.28736e+07	2.20978e+07	9.09891e+06	0	0	0	0	0	8.34525e+06	0	0	7.57945e+06	0	0	1.77264e+07
6	5.803	1087.14	193.05	Unknown				null	null		null	null	null	null	null	null	5.15	44.9971:20602 45.01558:90714 45.03357:137000 54.04644:12791 55.01793:13200 56.06211:4292 57.03363:56761 59.03116:3520 66.04644:34922 70.07778:339827 71.08553:72549 73.02846:30485 73.04688:19887 73.06484:28645 74.04628:21302 75.02616:38789 75.04377:6232 76.03082:21241 80.06213:179084 81.0336:5069 81.08376:25587 83.04923:15246 84.05707:15557 85.06485:21946 87.08059:78714 91.03109:7910 91.03879:3467…	0	0	0	0	0	7.56308e+06	0	0	0	0	0	0	0	0	9.39557e+06	0	0	0	0	0	0	0	0	0	0	0	0	0	0	0	0
7	5.818	1088.65	123.117	Unknown				null	null		null	null	null	null	null	null	13.91	48.33912:7999 58.04138:98041 58.06524:10183 58.07332:5697 59.04916:16941 77.00536:4251 83.08551:1196642 84.09344:390560 92.06209:189432 93.06546:3570 94.0415:16941 96.0042:3104 97.10113:488342 99.11697:29820 100.08827:9600 103.0417:4510 104.06196:6188 105.01547:7694 106.04126:12170 106.07791:4770 115.05421:30159 116.06197:12621 117.07003:41543 119.03122:2107 119.08561:16678 120.0935:18725 121.064…	1.2352e+07	0	0	0	0	2.22074e+07	0	0	0	0	0	0	0	1.10632e+07	2.28311e+07	0	1.65397e+07	0	0	0	0	0	0	0	0	0	0	0	0	0	0
8	5.841	1090.95	97.1013	Unknown				null	null		null	null	null	null	null	null	10.71	44.02126:57088 45.01554:6494 46.86947:24890 47.53987:29872 47.92558:26336 48.93837:33187 53.03869:6121 54.04649:9532 55.05436:63592 58.04135:93711 59.03121:9257 59.04924:26701 61.0073:12753 64.02638:16259 65.0386:148359 66.0465:26650 67.05427:46804 72.05692:38126 73.00743:3112 73.0468:344520 74.01513:22993 74.04641:22928 75.02607:3965 75.04368:13959 76.03077:11391 77.00531:6123 77.03851:463119 78…	0	0	0	0	0	3.02823e+07	0	0	0	0	0	0	0	0	2.55391e+07	0	1.81358e+07	0	0	0	0	0	0	0	0	0	0	0	0	0	0
9	5.847	1091.59	70.0777	Unknown				null	null		null	null	null	null	null	null	37.12	45.01554:113857 45.03355:54251 46.16785:30273 50.0151:94971 53.03869:82317 54.04651:88185 55.01798:101307 55.05426:639086 56.02579:30521 56.06216:12612 57.03357:78367 59.03123:15653 62.01514:12325 65.01975:59305 65.03862:295288 66.04653:193229 67.05429:1796245 67.06445:14815 68.0621:319130 68.99466:20944 69.03361:247329 69.06995:1489505 69.08058:7417 70.04136:339846 70.07773:7017481 71.0128:15096…	3.96723e+06	0	0	0	1.18342e+07	5.78723e+06	0	0	0	0	0	0	3.204e+06	0	5.54486e+06	7.04267e+06	1.11651e+07	0	0	0	0	0	0	0	0	3.05778e+06	0	0	0	0	5.25969e+06
10	5.852	1092.13	96.0933	Unknown				null	null		null	null	null	null	null	null	8.53	44.05765:88852 46.88531:25755 50.01518:98785 50.12038:34845 53.03868:3760 55.05436:223145 56.06216:74409 57.06999:232144 58.07328:11867 61.00733:2352 62.01511:22408 63.02294:31392 65.03861:53111 69.06995:762188 70.07772:194441 71.01278:28369 71.08561:619166 72.08896:29578 73.04682:118308 74.01517:2197 75.02607:58362 80.06206:122496 82.0778:394983 83.04909:9215 84.05699:2836 84.09341:262746 85.007…	0	0	0	0	0	1.44349e+07	0	0	0	0	0	0	0	1.82414e+07	1.62313e+07	0	1.7719e+07	0	0	0	0	0	0	0	0	0	0	0	0	0	0
11	5.87	1093.96	79.0542	Unknown				null	null		null	null	null	null	null	null	12.69	47.2:31523 48.81226:24753 49.01576:26581 53.03869:23597 54.0465:46464 55.018:42331 56.06217:218150 57.03355:31413 57.07001:593640 58.07333:33877 65.01977:58002 66.04652:171582 68.06209:123082 69.03342:25216 70.04138:62427 70.07774:556204 73.0284:8529 79.05418:1568408 80.06206:1365839 81.03353:105676 82.04131:48022 83.08548:74098 85.06477:73200 86.01508:21140 87.0805:20966 91.03825:4938 93.07:2884…	1.3673e+07	7.80797e+06	7.23654e+06	5.85766e+06	8.35077e+06	1.51723e+07	5.30094e+06	1.00012e+07	7.72743e+06	9.4746e+06	7.09555e+06	1.00078e+07	1.04051e+07	1.72496e+06	1.46129e+07	6.43196e+06	1.7174e+07	6.08595e+06	7.03358e+06	9.87246e+06	1.50795e+07	3.23091e+06	4.07683e+06	9.09722e+06	5.71303e+06	7.59347e+06	7.24982e+06	1.12023e+07	5.60802e+06	7.34125e+06	8.09616e+06
13	5.915	1098.69	105.034	Unknown				null	null		null	null	null	null	null	null	4.84	44.05763:53865 48.97613:38675 49.76607:40038 49.90168:39780 50.01515:72346 54.04645:115965 56.0621:65984 57.06994:435140 59.04918:26986 64.03086:40233 66.04644:59050 68.06215:58159 70.04128:10063 71.08553:27041 76.03083:18554 81.03361:43101 81.06984:198050 83.04916:116854 84.05707:118343 85.06484:48463 87.02304:7553 87.08057:24190 91.03833:2970 91.07122:6965 92.04578:1366 92.06213:431081 95.04908…	1.1037e+06	3.94536e+06	1.59511e+06	1.36374e+06	1.04628e+06	0	0	0	0	0	0	0	0	0	1.11913e+06	2.3725e+06	0	1.57717e+06	0	0	0	0	0	1.08215e+06	1.30351e+06	0	0	0	0	0	1.9229e+06
14	5.919	1099.08	71.0856	Unknown				null	null		null	null	null	null	null	null	6.71	44.05759:21021 44.83663:14366 44.99715:9436 45.01555:26392 47.30036:12161 47.38475:13289 48.28024:15028 49.00739:15039 49.6017:13643 57.07:199407 58.07326:29662 59.03123:3929 71.08562:329075 72.08895:27909 73.0284:211973 73.04683:267434 73.06476:37816 74.05022:33998 75.02609:33200 75.04366:19416 77.00532:7368 87.04411:68504 88.05186:63748 93.06543:5604 96.00415:1657 96.05688:44195 99.11242:17585 …	4.50624e+07	0	0	6.42555e+07	0	0	0	0	5.74085e+07	0	0	0	0	5.17009e+07	1.5551e+07	0	2.33322e+07	3.03971e+07	9.13759e+07	0	1.61836e+07	0	0	0	0	0	0	0	0	0	0
17	5.981	1107.91	85.1012	Unknown				null	null		null	null	null	null	null	null	8.76	44.02573:230590 44.05766:99141 45.0471:14424 46.18681:15885 53.03867:6433 54.04649:31364 55.01795:12908 57.03357:8718 57.06998:393584 58.07327:17529 63.02293:8535 64.03078:27027 65.0386:33045 68.06207:122074 71.0856:1189814 72.08894:72604 74.06814:4248 77.00532:28822 81.03351:6612 82.04129:167132 83.04907:82374 84.05698:17513 84.09339:300606 85.0073:22579 85.10119:1204178 86.01509:34447 86.10452:…	9.3166e+06	0	0	0	0	1.56295e+07	0	0	0	0	0	0	1.51552e+07	1.07135e+07	9.7934e+06	0	2.17147e+07	7.4797e+06	2.54872e+07	0	0	0	0	0	0	0	0	7.73873e+06	0	0	0
18	5.988	1109.01	138.067	Unknown				null	null		null	null	null	null	null	null	16.73	44.05756:94348 45.01553:44239 45.03353:40064 45.19883:19735 47.6367:20923 49.15764:21513 49.91647:18508 50.01518:70182 53.0387:30645 54.0465:104247 55.01788:19874 55.05437:147829 57.07:378866 58.04147:2904 58.07329:19182 59.03123:7382 62.01511:21139 64.97868:4504 69.0336:12425 71.08562:996674 72.08897:67684 74.01514:16221 75.04366:9373 77.03854:83570 78.04652:12096 80.97364:1536 81.03353:46448 81…	2.3971e+06	1.9596e+06	1.63398e+06	2.08465e+06	1.61172e+06	4.41832e+06	1.43228e+06	1.0461e+06	2.66457e+06	2.45911e+06	2.77796e+06	2.52756e+06	4.69631e+06	2.22373e+06	2.62795e+06	1.87998e+06	2.61216e+06	3.59466e+06	1.16e+06	3.32347e+06	3.84515e+06	1.72537e+06	1.5387e+06	2.59682e+06	4.77155e+06	3.6049e+06	4.92008e+06	2.46317e+06	2.8463e+06	2.90669e+06	2.46103e+06
20	6.032	1115.99	265.02	Unknown				null	null		null	null	null	null	null	null	25.35	50.01511:79080 58.02341:28914 58.04133:13760 59.03122:35874 61.00732:53373 67.05427:874209 72.05692:43056 73.04681:1287826 74.04641:278015 75.02606:111126 75.04367:82086 80.06203:11885 81.06994:195159 82.07779:296394 84.05696:17429 85.04684:19533 86.07252:23605 87.02293:11274 87.04407:15444 88.95097:22003 91.0704:2982 95.08555:634064 96.00413:16231 96.09332:243300 96.99371:10445 98.98431:16968 10…	0	0	0	0	0	0	0	0	4.66344e+07	0	0	0	0	0	0	0	0	0	0	0	0	0	0	0	0	0	0	0	0	0	0
22	6.069	1121.7	92.0621	Unknown				null	null		null	null	null	null	null	null	28.92	45.01554:234512 48.03782:12591 48.27141:13344 50.01518:21383 53.00232:27087 53.03869:27891 55.01788:2379 55.05428:54916 58.0733:22771 59.04926:134035 61.00736:41303 62.01515:8294 63.02296:47257 64.0308:25382 65.03864:174721 66.03386:14340 66.04642:4747 67.0179:20310 69.03346:592730 70.03692:26536 71.08564:159489 72.08897:24857 73.00729:19273 73.04684:43497 73.06478:97993 74.01517:6071 76.03076:17…	0	0	0	0	0	4.28832e+07	0	0	0	0	0	0	3.58062e+08	0	1.20999e+07	0	0	0	0	0	0	0	0	0	0	0	0	0	0	0	0
23	6.079	1123.23	135.117	Unknown				null	null		null	null	null	null	null	null	4.05	44.49718:12371 45.03358:42022 46.52948:12007 48.77988:11140 50.01512:13512 51.02302:1602 53.0387:7543 55.05427:45870 56.06216:15949 57.03356:24781 57.07001:66683 58.04136:21690 58.06523:5099 58.0733:12053 59.03121:8495 59.04925:49312 61.00736:19633 62.01512:4957 63.02295:1032 66.04652:37493 68.0621:17856 69.03361:361578 69.06995:79175 70.07773:27352 71.04913:16847 71.08562:74919 72.05695:1915 72.…	0	0	0	0	0	1.16544e+07	0	0	0	0	0	0	0	0	0	0	0	0	0	0	0	0	0	0	0	0	0	0	0	0	0
27	6.172	1137.75	110.073	Unknown				null	null		null	null	null	null	null	null	37.69	44.05759:47570 44.32334:14038 45.03356:22364 45.1213:14820 46.34632:15628 46.51559:14639 47.93245:15359 48.27349:15882 48.28592:16890 48.4691:15420 49.1011:16519 49.5031:17945 50.0152:98295 53.00232:143898 53.03868:12495 56.06217:19554 57.03358:11056 57.0699:200561 58.02344:10257 59.04926:41940 62.01515:13384 63.02295:40141 65.03863:76833 66.04639:33247 67.01791:185530 67.0543:189640 68.0621:2057…	0	0	1.75773e+07	0	0	1.05494e+07	0	0	0	0	0	0	3.26168e+07	1.06177e+07	0	0	2.00744e+07	0	1.11701e+07	0	0	0	0	0	0	0	0	1.84012e+07	0	0	1.35114e+07
33	6.313	1159.84	148.125	Unknown				null	null		null	null	null	null	null	null	3.23	44.18883:18023 44.47599:17672 44.79282:33029 45.01555:30990 45.03356:152433 48.39156:19375 56.06207:991 57.03358:654 57.0699:78968 67.0543:44019 68.06213:7418 69.03346:7810 70.07773:1909 71.08564:70054 72.05696:11250 73.0284:15789 73.04684:61871 82.07765:30745 83.0855:38279 84.09344:36795 85.06481:29510 85.10125:135284 87.04411:13747 87.08052:8541 88.95102:5071 93.07002:5187 94.07768:6654 95.0856…	0	0	0	0	0	0	0	0	0	0	0	0	7.04863e+06	6.73508e+06	1.85061e+06	0	0	0	1.29453e+06	0	0	0	0	0	0	0	0	0	0	0	0
34	6.335	1163.25	139.112	Unknown				null	null		null	null	null	null	null	null	6.88	44.05766:14117 45.01554:8180 45.55439:11637 47.40482:18991 48.47181:21868 48.74924:18457 55.018:1310 59.03123:2706 61.00736:6181 61.02848:6760 69.0336:39944 70.04137:39634 73.04683:14901 74.05016:13132 77.00535:6940 81.03355:2245 83.04911:115956 84.05701:193110 87.04413:20335 87.08052:986 91.29366:1929 93.05751:10025 93.06545:28519 93.07:86713 94.07768:7020 96.05698:13137 96.99385:4417 97.01078:2…	0	0	0	0	0	0	0	0	0	0	0	0	0	1.84225e+06	0	0	2.05838e+06	0	0	0	0	0	0	0	0	0	0	0	0	0	0
36	6.354	1166.29	85.1013	Unknown				null	null		null	null	null	null	null	null	3.01	44.02568:257224 45.0335:8258 56.0621:220523 57.03362:169617 57.06994:366133 58.0414:134889 59.03128:16407 59.04918:12645 61.02851:9523 67.01795:129694 67.0542:1172265 68.06215:160097 69.06987:146064 70.07778:411376 71.04919:181392 71.08553:1008884 72.057:66716 72.08886:24754 73.06481:26706 75.04377:23233 81.06984:1081337 82.04137:33005 82.0777:783847 82.53491:13803 84.09348:254495 85.06484:472052…	0	0	0	0	0	0	0	0	0	0	0	0	2.75325e+06	2.69575e+06	0	0	3.65821e+06	0	3.53159e+06	0	0	0	0	0	0	0	0	0	0	0	0
37	6.405	1174.23	193.05	Unknown				null	null		null	null	null	null	null	null	2.48	45.01555:67441 45.03355:62234 47.18504:16597 47.85326:17236 50.0152:4932 55.01799:10621 57.03357:22676 57.07:7361 59.03124:7151 59.04926:1118 60.02071:8309 61.00736:7221 64.0264:4067 65.03863:31101 66.04638:16595 67.05429:274118 68.06205:32653 69.03346:20820 69.06996:24441 70.04137:19346 70.07774:27204 71.04913:62716 71.08562:34132 72.05695:4918 73.04683:588765 73.06477:27107 74.04645:70333 75.02…	0	0	0	0	0	1.28242e+07	0	0	0	0	0	0	3.65477e+06	0	1.22583e+07	0	1.08579e+07	0	0	0	0	3.72033e+06	0	0	6.33913e+06	0	0	0	0	0	0
38	6.406	1174.43	83.0855	Unknown				null	null		null	null	null	null	null	null	3.32	44.04957:14258 44.99722:17239 45.03354:75386 47.27005:14233 48.89639:13822 55.01798:1103 56.06214:188750 58.04145:17507 59.03122:2271 59.04923:86555 66.04652:17970 67.05426:105906 68.062:19079 69.03357:23834 71.0856:11994 72.08896:4012 74.04641:61351 75.04363:7047 76.03073:19105 77.00532:3836 79.05434:378897 79.06776:718 80.06203:14844 83.08546:529064 84.05698:95104 84.0934:11431 85.06475:8134 85…	0	0	0	1.0977e+07	0	0	0	0	0	0	0	0	0	0	0	0	1.92432e+07	1.08272e+07	1.57021e+07	3.0469e+08	2.7304e+08	0	0	0	0	0	1.02582e+07	0	0	0	0
39	6.422	1176.81	147.065	Unknown				null	null		null	null	null	null	null	null	3.77	45.01556:23700 48.10315:6101 48.36158:6144 50.03296:5913 53.03871:5466 61.00737:5086 71.04915:59961 72.05696:4826 73.00731:5862 74.01518:14932 75.02612:20046 82.07767:39564 93.9414:10682 95.0493:14471 98.03636:21556 98.07256:20936 102.96675:2768 103.05434:10181 105.01546:4816 105.03367:268820 105.04493:19951 105.07009:73627 106.04828:6349 106.0779:6883 107.0313:5025 108.05698:37543 113.05962:1590…	0	0	0	0	0	1.45997e+07	0	0	0	0	0	0	3.02959e+06	0	1.28783e+07	0	4.10853e+06	6.75488e+06	0	0	0	0	0	0	5.0666e+06	0	0	3.18787e+06	0	0	0
40	6.443	1180.14	250.968	Unknown				null	null		null	null	null	null	null	null	5	45.01556:21654 46.33058:11322 46.87846:11461 47.78936:13424 47.94075:11791 48.9225:11080 49.22622:8932 59.03127:3882 59.04917:7257 65.01978:9081 68.9947:11050 70.07777:73459 73.00733:3494 81.03358:3804 82.06509:11732 85.0284:22799 92.078:2608 93.06549:7116 96.08077:13696 99.08043:11010 102.9665:5539 105.04467:3931 107.03133:1881 110.09638:7779 115.00305:6254 117.01865:688 120.09358:1956 120.97703…	0	0	0	0	0	1.23293e+06	0	0	0	0	0	0	0	0	0	0	0	0	0	0	0	0	0	0	0	0	0	0	0	0	0
41	6.479	1185.84	81.07	Unknown				null	null		null	null	null	null	null	null	5.87	44.41315:14404 45.03355:108001 47.7795:13969 55.01789:11549 57.03357:2989 65.03863:26427 67.05429:616297 68.06211:103791 70.04137:13263 71.04913:263598 72.05697:25911 77.00534:24380 78.04653:51487 79.0542:285507 80.06206:171836 81.06998:1042323 82.07783:357568 83.08549:253265 85.06479:76723 87.04414:12255 87.08053:20443 88.03082:2221 88.08382:2006 89.05965:29649 91.05434:58294 91.07091:9635 92.06…	0	0	0	0	0	9.34429e+07	0	0	0	0	0	0	0	0	9.13196e+07	0	7.98124e+07	0	0	0	0	0	0	0	0	0	0	0	0	0	0
42	6.482	1186.29	55.0543	Unknown				null	null		null	null	null	null	null	null	28.01	44.05764:356638 44.149:174405 47.0035:165672 47.59135:152504 47.82204:187734 48.22181:178908 48.39523:171561 48.57267:161907 49.68644:178330 50.13503:167578 52.01448:14427 54.04651:218055 55.0543:9017675 56.06209:5037555 57.03349:22200 57.06993:4474515 58.0414:79309 58.07333:28303 59.04918:722677 60.05259:22953 63.02301:48241 65.03866:213170 67.05433:1179096 68.06213:641726 69.05952:56176 70.0412…	0	0	0	0	0	2.99126e+08	0	0	0	0	0	0	0	0	3.08773e+08	0	2.25021e+08	0	0	0	0	0	0	0	0	0	0	0	0	0	0
45	6.485	1186.79	83.0855	Unknown				null	null		null	null	null	null	null	null	4.62	44.17772:22361 44.90958:46836 45.01548:77451 45.03357:448932 45.70673:23580 46.96145:20435 50.1105:15717 53.03874:26798 55.01792:8351 57.03365:18006 62.0152:20800 64.03072:33490 67.0542:100057 69.03351:29619 70.07778:840470 73.06483:22893 75.04394:38027 81.0336:22768 81.06984:439891 82.04137:5880 82.0777:500375 83.08554:3738708 84.05707:13508 84.09351:526331 87.04419:17653 87.08058:7682 89.05972:…	0	0	0	0	0	4.11806e+08	0	0	0	0	0	0	0	0	0	0	0	0	0	0	0	0	0	0	0	0	0	0	0	0	0
46	6.526	1193.05	119.049	Unknown				null	null		null	null	null	null	null	null	4.71	44.05764:65265 44.2352:28344 44.53135:28600 45.03352:352300 50.01514:358661 50.02134:28249 55.01793:25568 58.07335:2343 61.0074:81308 63.023:8178 69.03351:24487 71.01286:67744 71.08553:117370 72.08887:10606 73.00736:26203 73.02846:18036 74.01521:20580 74.04636:74954 75.02616:106004 75.04375:44298 81.03358:83629 85.10129:154470 86.10458:16580 91.03879:41134 91.07074:22176 93.01565:11401 95.04906:9…	0	0	0	0	0	0	0	0	0	0	0	0	0	0	3.87652e+06	0	0	0	0	0	0	0	0	0	0	0	0	0	0	0	0
48	6.535	1194.47	57.0699	Unknown				null	null		null	null	null	null	null	null	11.37	44.05763:108056 44.77516:14295 45.46822:13839 46.1041:16163 46.46788:14745 48.35836:15973 48.69986:11011 57.06994:1344372 58.07336:69520 60.02063:3448 64.03085:2079 69.03351:5097 70.04142:9212 71.01286:66448 71.08553:534548 72.08888:48961 73.06484:11380 74.01523:1824 74.04651:6729 75.02615:16700 75.04374:4731 77.0054:3320 77.023:16070 81.03362:60844 84.09348:162736 85.0074:1997 85.1013:645019 86.…	0	0	0	0	0	1.37388e+07	0	0	0	0	0	0	1.07057e+07	0	1.53636e+07	0	1.36385e+07	0	1.65914e+07	0	1.71627e+07	0	0	0	0	0	0	0	0	0	0
49	6.535	1194.48	70.0777	Unknown				null	null		null	null	null	null	null	null	6.53	44.05764:67941 45.01551:175175 54.04649:1109453 57.06998:857960 58.07328:51752 69.03355:79223 70.0777:36515448 71.01278:569484 71.08559:1258575 72.05694:89662 72.08894:122610 73.02853:88766 73.04679:47032 77.0053:37045 81.03346:103559 82.07778:11125864 84.05697:53192 84.09338:13710430 85.10118:1165450 86.10448:85442 87.08048:56456 90.04651:42767 92.06201:435347 95.04922:270077 96.00412:78238 98.0…	0	0	0	0	0	2.71015e+08	0	0	0	0	0	0	0	0	0	0	0	0	0	0	0	0	0	0	0	0	0	0	0	0	0
52	6.578	1201.26	55.0544	Unknown				null	null		null	null	null	null	null	null	4.05	49.45956:98886 53.03868:118728 55.05436:3465812 67.05427:15170 71.01278:88167 71.04926:341148 72.05693:44385 75.04406:201997 83.08546:3177150 85.06475:324055 86.07253:131599 87.02293:33042 87.08046:12264 88.03078:28505 91.07064:6006 93.06107:28554 93.06541:64132 96.00414:28239 96.08094:25382 99.04412:108170 101.05968:128736 102.04649:78930 102.96669:32596 105.03358:1240640 106.07787:16339 107.031…	0	0	0	0	0	0	0	0	0	0	0	0	0	0	2.41054e+07	0	0	0	0	0	0	0	0	0	0	0	0	0	0	0	0
56	6.627	1209.31	142.063	Unknown				null	null		null	null	null	null	null	null	7.88	45.01559:3630 71.04919:77327 82.04138:6919 88.95108:6991 92.04555:13129 93.05733:4796 93.06552:6553 94.06526:6958 96.99378:8040 97.1012:84314 98.03643:3894 99.04422:261402 99.11676:2332 100.05206:85430 104.02568:1776 111.1169:67383 119.03129:2068 120.97707:1268 121.0468:8701 123.04426:49709 124.05212:89404 125.05964:73925 125.13248:27568 127.0392:15545 127.11187:16259 132.09334:13028 132.92291:42…	0	0	2.91279e+06	0	0	0	0	0	0	0	0	0	4.88403e+06	0	0	0	2.39201e+06	0	0	0	0	0	0	0	0	0	0	0	0	0	0
57	6.644	1212.05	85.1012	Unknown				null	null		null	null	null	null	null	null	2.79	44.05766:173445 44.26564:40290 45.01553:229289 47.27075:43249 49.00737:32565 58.0733:2226 61.00735:19603 64.0308:22078 71.0128:20252 71.08562:531620 72.08897:41209 80.04955:20876 81.03355:47335 85.00717:27340 85.10123:1038847 87.02296:14858 87.0805:6722 91.03848:21088 92.04594:39440 92.06205:10312 92.0789:3124 93.06543:34136 94.06518:24799 94.07768:6536 96.05696:28771 101.09629:44079 104.06195:51…	3.00153e+06	1.41577e+06	3.00958e+06	2.09217e+06	3.16634e+06	5.03815e+06	2.52567e+06	3.34043e+06	4.35072e+06	4.22143e+06	3.15566e+06	2.34649e+06	3.94066e+06	3.64732e+06	2.93141e+06	1.52748e+06	3.69991e+06	1.75428e+06	2.96235e+06	3.36683e+06	3.20246e+06	0	0	1.05239e+06	2.60044e+06	2.60577e+06	1.41404e+06	3.38807e+06	1.57936e+06	1.33093e+06	2.38845e+06
58	6.653	1213.63	112.052	Unknown				null	null		null	null	null	null	null	null	8.44	44.2808:17494 44.9972:19920 45.01552:40615 54.04657:14173 59.0492:92626 73.04691:30164 75.02617:9619 80.04945:5544 81.06987:296403 82.0414:213208 83.0492:107210 86.01501:18025 88.05197:9480 88.9511:12775 91.03718:8563 93.05735:4501 93.94124:9174 96.00427:4227 96.99394:2145 97.02831:13465 97.065:52593 98.07268:42049 99.0805:216699 101.05987:10586 103.05443:52367 105.01555:9135 105.06988:156552 111…	311884	652747	394460	589989	448068	522936	656218	276450	1.50488e+06	999118	1.47284e+06	943053	1.06745e+06	1.40934e+06	582488	811990	995430	976380	315127	1.27486e+06	1.52412e+06	1.18544e+06	869242	1.4289e+06	1.34057e+06	1.58703e+06	2.85732e+06	1.91747e+06	2.27519e+06	1.85328e+06	857916
59	6.671	1216.5	71.0855	Unknown				null	null		null	null	null	null	null	null	5.88	44.02569:78636 44.13828:11542 48.11536:11610 49.71117:10904 57.06994:231795 58.0414:29244 58.07335:14277 59.03128:5575 62.0152:6389 63.02302:7876 65.03868:4768 67.05421:65579 69.03351:11549 69.06987:256515 70.04143:18646 71.04917:40807 71.08554:430937 72.08888:18187 74.0152:2819 74.03626:79963 75.04374:17770 77.00539:10502 78.04642:26845 79.05425:89563 80.06211:7379 81.03361:333079 82.04138:71480…	2.50223e+06	3.40758e+06	3.37018e+06	3.11413e+06	3.44685e+06	4.37496e+06	2.30911e+06	2.85308e+06	3.96917e+06	4.93593e+06	3.38984e+06	3.17428e+06	4.20509e+06	4.04221e+06	5.10612e+06	3.27598e+06	6.88075e+06	4.81496e+06	4.37652e+06	2.71752e+06	2.28686e+06	2.83686e+06	1.97821e+06	2.34409e+06	2.79756e+06	2.14835e+06	2.8175e+06	3.1836e+06	1.90577e+06	2.38694e+06	2.14636e+06
61	6.686	1219.1	266.999	Unknown				null	null		null	null	null	null	null	null	3.23	45.01551:11757 45.03353:89917 54.04646:5668 55.01794:80539 55.05433:26225 56.06212:52883 57.06996:98886 58.0414:19417 58.07337:3944 63.02302:18286 64.02634:6587 69.03351:8521 69.06988:34669 70.0778:187548 71.08556:195322 72.08889:7767 73.02848:41090 73.04691:28658 73.06485:19158 74.03626:6345 74.04637:5818 77.00542:20403 80.05754:2018 82.0414:11433 82.07773:78607 82.53454:2502 83.08557:321660 83.…	0	0	0	0	0	0	0	0	0	0	0	0	0	0	0	0	0	0	0	0	0	0	0	0	0	0	0	0	0	7.49935e+06	0
62	6.705	1222.15	94.0415	Unknown				null	null		null	null	null	null	null	null	10.45	44.05762:27012 44.48653:8051 44.99718:26880 45.61515:8709 48.18927:7873 49.00742:29871 51.02305:740 61.00737:3802 64.03084:921 66.04643:5488 67.05434:19836 69.03349:1564 69.06986:160226 70.07777:22668 72.05698:22567 73.02844:11650 79.05424:80422 80.05769:7350 81.0336:6087 81.07002:2623 83.08553:128508 83.99956:1451 84.05704:6536 85.0284:12023 86.01519:7305 87.04422:20549 87.08058:3566 88.03086:92…	1.30898e+07	0	8.41759e+06	5.38067e+06	6.50682e+06	0	0	0	0	0	0	0	1.1283e+07	0	0	7.14741e+06	1.6608e+07	0	0	0	0	0	0	0	0	1.12312e+07	0	0	0	1.22292e+07	0
65	6.753	1230	91.0211	Unknown				null	null		null	null	null	null	null	null	4.17	44.05762:9977 44.97912:25085 45.01558:28661 46.99475:33955 53.03864:3496 55.05432:48889 57.03361:64739 58.07335:7813 58.99478:25585 59.03128:4003 59.04919:42309 61.01047:201570 61.02852:5641 62.01506:6887 64.03085:3102 65.03867:5536 66.04644:7252 68.06216:34406 69.03351:2990 69.06987:7076 72.057:13553 73.06486:3672 75.02616:107203 75.04399:20745 76.03049:14899 76.03085:8867 77.00541:104248 77.038…	0	10971	0	12997.6	0	0	0	0	0	12980.9	0	0	193323	0	0	0	0	0	0	10298.6	0	0	0	0	0	0	0	0	0	0	0
66	6.77	1232.77	105.034	Unknown				null	null		null	null	null	null	null	null	8.92	45.01558:36737 45.03357:39483 47.39584:10725 56.06208:8940 57.03361:4774 58.04139:2801 59.04916:3626 61.02848:5423 65.03865:115021 66.04642:145738 67.05432:89255 68.06213:93962 70.07777:24162 71.0855:270007 72.08884:10650 73.04686:237256 74.01517:11432 74.04645:39993 75.04385:13010 76.03063:22112 80.04959:24148 83.04915:17140 84.09348:28087 85.00729:6801 85.10126:166773 86.01518:7102 86.07259:163…	0	0	0	0	0	1.79639e+07	0	0	0	4.11409e+06	0	0	7.81515e+06	4.0327e+06	7.24443e+06	0	4.17239e+06	0	0	0	0	0	0	0	0	0	0	0	0	0	0
67	6.786	1235.35	71.0856	Unknown				null	null		null	null	null	null	null	null	6.29	44.05764:140350 45.01552:54750 45.03351:18952 50.01512:155197 55.05434:166821 56.06213:193242 57.06996:1142211 58.04143:6956 58.07337:57680 59.04921:24506 68.02573:31789 68.0622:23402 69.06989:156476 70.07781:339345 71.0492:52621 71.07446:13632 71.08556:1776502 72.05701:48418 72.0889:131125 73.04692:335086 73.06486:38264 74.04638:20315 75.02616:30952 75.04373:5583 77.00543:3395 82.07774:30782 83.…	2.80836e+06	4.04263e+06	2.53945e+06	3.04103e+06	2.17989e+06	3.29421e+06	1.79211e+06	3.14767e+06	4.09614e+06	2.8358e+06	2.97523e+06	3.43619e+06	4.05082e+06	3.21162e+06	3.31355e+06	2.30114e+06	5.4263e+06	3.62965e+06	4.50784e+06	2.25912e+06	7.25307e+06	3.23732e+06	0	0	0	0	2.0013e+06	1.92564e+06	0	2.5006e+06	2.01106e+06
71	6.844	1244.9	65.0386	Unknown				null	null		null	null	null	null	null	null	2.17	44.05758:356167 44.43484:81285 45.03356:619407 46.65068:44732 46.71413:54687 47.86614:43292 53.03868:92602 54.04651:9647 55.01788:52873 55.05427:1774409 57.03357:55035 57.07:1870003 58.0733:87931 63.02296:141421 64.0308:6835 65.03863:5148480 66.04651:16555 67.05429:1512177 68.0621:686958 69.06995:3248819 70.04136:66902 70.07773:1348663 73.0284:9240 74.01514:135737 75.0261:39257 76.03074:20831 77.…	2.74623e+06	3.42557e+06	2.9987e+06	2.8945e+06	2.11882e+06	3.28743e+06	2.79071e+06	0	1.6231e+06	2.63671e+06	2.38162e+06	2.06349e+06	5.58422e+06	1.93706e+06	2.3644e+06	1.6791e+06	4.70052e+06	0	8.26488e+06	2.20614e+06	1.77211e+06	0	0	0	1.47559e+06	1.92495e+06	0	0	0	1.9527e+06	1.89879e+06
74	6.873	1249.69	176.151	Unknown				null	null		null	null	null	null	null	null	16.64	47.34616:20186 49.02895:21731 49.05394:18248 49.24847:23055 49.41105:20018 50.01521:42144 55.0179:56372 55.66352:22391 57.03358:1541 58.04138:31111 59.04916:79005 60.02061:345978 61.02853:53688 69.03348:30183 71.04915:108783 73.02843:766481 74.01518:22858 74.03621:52149 76.0308:30525 77.03857:202323 80.0621:80655 81.07:442159 82.07768:47587 83.04914:67620 83.08551:400105 84.05705:63961 85.00731:1…	1.07262e+06	3.06986e+07	1.44267e+06	3.70322e+07	3.4751e+07	2.97737e+07	3.15638e+07	2.88239e+07	2.54384e+07	2.42452e+07	2.54923e+07	1.66387e+07	5.94805e+07	2.33505e+07	1.2242e+07	2.36126e+07	6.11294e+07	2.12769e+07	1.12463e+08	2.43227e+07	1.69893e+07	1.29342e+07	1.05434e+07	1.51433e+07	1.17801e+07	2.58766e+07	2.49245e+07	3.08208e+07	1.1352e+07	2.46789e+07	2.16457e+07
75	6.887	1251.9	125.096	Unknown				null	null		null	null	null	null	null	null	37.68	44.08696:14460 44.99715:61761 45.03354:95397 45.24939:13635 47.96284:14650 50.01516:24083 51.37193:2954 53.0387:24077 55.01798:124886 55.05427:460274 56.06218:32753 57.03358:6154 57.07001:44485 58.04136:13528 59.04926:107725 60.0207:541913 61.02845:72745 65.03862:17781 67.05429:241801 68.0621:30047 69.03359:58339 69.06995:555777 70.07773:136592 71.04913:286117 72.05695:8042 73.0284:1152455 73.064…	348170	798752	806645	474020	0	265964	2.63695e+06	1.81262e+06	436773	646039	882131	2.41113e+06	366344	2.70302e+06	1.34789e+06	427244	0	385349	393862	0	0	0	445675	823581	0	0	883714	0	472152	0	391083
76	6.905	1254.9	91.0544	Unknown				null	null		null	null	null	null	null	null	32.26	44.89884:12604 45.03357:11573 45.25806:12568 55.01789:12828 57.03357:4815 59.04915:50345 60.02072:43380 61.02848:5586 68.02566:8531 69.03348:4402 73.00732:1572 73.02842:123977 73.06479:25066 74.01516:2326 74.0362:3729 77.00532:16221 80.06208:4490 81.03358:22541 84.09344:26998 85.0072:627 85.02838:22062 86.01514:1468 86.07259:5347 87.04413:81828 87.08054:18286 88.08385:7865 89.03868:20863 90.06264…	1.54345e+07	1.77e+07	2.81334e+07	2.30182e+07	1.92979e+07	1.28144e+07	0	1.56884e+07	1.94216e+07	0	1.60076e+07	2.05175e+07	6.08301e+07	6.23113e+07	0	2.01428e+07	3.97907e+07	1.63251e+07	8.43635e+06	0	0	1.31648e+07	8.22609e+06	9.30209e+06	1.21501e+07	0	1.38148e+07	1.47165e+07	0	1.72854e+07	1.16256e+07
79	6.942	1260.92	149.133	Unknown				null	null		null	null	null	null	null	null	7.31	44.02128:67429 44.05761:38033 44.99717:90125 45.01556:155219 45.03357:183172 45.47388:14871 46.95204:13621 49.88359:14118 53.03871:26179 55.05428:193104 56.06207:64350 58.04139:62030 59.03125:6539 59.04915:244842 60.05257:18475 61.00737:11623 61.02847:5143 62.01514:40896 64.01829:2744 64.03081:47565 65.03864:81834 66.03387:27111 66.04641:50590 67.04165:14584 67.05431:120911 68.06213:6329 69.03349…	1.0083e+07	0	0	0	0	0	0	0	0	0	0	9.36123e+06	0	0	0	0	0	0	0	0	0	0	0	0	1.07193e+07	0	0	0	0	0	0
80	6.954	1263.02	91.031	Unknown				null	null		null	null	null	null	null	null	4.45	44.02834:11921 45.01549:33212 46.30994:13677 46.8133:13753 53.03872:13835 54.04653:3589 55.05429:316329 56.06218:60204 57.03359:9987 57.06991:149282 58.07332:13831 63.02296:4702 64.03082:4068 67.05431:94230 68.0621:2359 69.06998:561981 70.04139:5045 70.07775:11682 71.08549:32037 73.04685:366056 74.04645:34374 75.02611:10224 75.04384:20863 76.0308:2314 77.03857:62535 78.04636:1881 79.05421:39482 8…	0	0	15021	36001.2	0	18367	0	0	18540.9	13719.9	0	0	0	0	0	0	0	0	12488.8	11102.4	10619.6	0	10168.4	0	0	0	0	0	8745.19	12071.9	0
82	7.021	1273.89	81.07	Unknown				null	null		null	null	null	null	null	null	4.8	44.95326:11845 46.4505:9628 46.80666:10397 47.49898:11325 48.4431:9829 49.06933:11045 58.04135:1933 59.04924:48099 67.01789:27223 67.05428:20282 68.0621:12643 70.04134:16917 72.05693:10913 73.06493:28707 75.02608:29704 75.04382:5861 76.03077:1912 77.00532:18060 78.0465:11988 79.05435:174304 80.06202:35376 81.03355:1913 81.06995:883620 82.06524:8498 82.0778:58298 83.08546:297435 84.05699:1088 85.0…	0	0	0	0	0	0	0	0	0	0	0	0	0	0	0	0	7.8263e+06	0	0	0	0	0	0	0	0	0	0	0	0	0	0
83	7.04	1277.03	91.0543	Unknown				null	null		null	null	null	null	null	null	5.44	45.01554:35446 47.96452:12349 55.05427:88622 56.06216:51582 57.07:405035 58.04136:13044 58.0733:20618 62.01514:4793 63.02295:19241 65.03863:127249 67.05429:158215 68.04959:4851 68.06211:38332 69.06995:521202 70.07773:161223 71.04913:44446 71.08562:519535 72.08898:30894 73.04683:42757 74.01517:1830 74.04644:6420 75.02609:9299 76.03059:1928 76.03077:7194 77.03854:126606 78.04652:3889 79.05418:19366…	0	0	0	0	0	2.82484e+07	0	0	0	0	0	0	1.48561e+08	1.57986e+08	0	0	0	0	0	0	0	0	0	0	0	0	0	0	0	0	0
89	7.138	1293.08	92.062	Unknown				null	null		null	null	null	null	null	null	6.05	44.05759:8905 45.03356:55175 45.48893:12233 46.97544:11713 47.56955:11472 53.0387:10323 54.0465:2995 55.05437:121476 57.03357:973 59.03124:5849 60.05255:4072 62.01513:4903 63.02294:16718 64.0308:929 65.03861:36703 66.0464:17226 68.02578:1902 69.03345:5722 69.06995:688429 70.07772:132120 72.05694:3049 74.01513:3285 77.00537:1218 77.03854:40551 78.0465:17982 79.05417:83218 80.04955:1020 80.06206:15…	0	0	0	0	0	1.82624e+07	0	0	0	0	0	0	1.83977e+08	1.74035e+08	0	0	8.85953e+06	0	4.19397e+07	0	0	0	0	0	0	0	0	0	0	0	0
93	7.191	1301.62	117.057	Unknown				null	null		null	null	null	null	null	null	5.66	44.04952:8887 44.33793:9107 44.82809:10174 45.92886:9470 46.1401:9476 46.41076:9001 46.44116:5511 46.74313:9741 49.6018:10411 50.95088:2812 57.03353:6505 59.04924:13718 60.02057:2032 62.01514:10360 63.02294:9967 64.02639:7857 71.04911:5831 72.05693:7804 75.02608:3470 76.03074:12632 78.03393:2177 81.06995:81459 83.04909:36674 85.04686:17755 86.07276:8386 87.0805:12810 88.03079:2242 88.05186:3228 8…	1.02071e+06	1.81012e+06	4.05411e+06	3.00283e+06	2.86374e+06	3.71648e+06	4.22603e+06	2.47142e+06	2.96789e+06	3.21583e+06	2.90979e+06	2.078e+06	2.19505e+06	1.48807e+06	1.76416e+07	2.67575e+06	4.08431e+06	3.98454e+06	3.5479e+06	2.94888e+06	1.21015e+06	3.91803e+06	1.49646e+06	1.73327e+06	2.46298e+06	5.45068e+06	2.81153e+06	2.68099e+06	782697	1.65404e+06	1.96124e+06
95	7.223	1306.56	91.0543	Unknown				null	null		null	null	null	null	null	null	13.48	44.02573:35094 45.09771:14927 48.37159:14420 48.38749:13623 50.01521:49071 57.03355:9436 61.00737:7109 62.01512:5233 65.0386:39746 67.05428:62171 68.06206:11741 71.04926:21495 73.02855:1181 73.06495:1503 75.02606:5131 75.04365:1105 76.03075:11150 77.00532:1306 77.03853:122033 78.04651:3384 80.04954:5721 82.06504:3261 82.0778:44630 84.0934:165058 85.00729:2294 86.01513:5029 87.02292:6247 89.03864:…	0	0	0	0	0	4.55391e+07	0	0	0	0	0	0	1.88845e+08	4.2366e+07	1.50616e+07	0	0	0	2.21689e+07	0	0	0	0	0	0	0	0	0	0	0	0
96	7.26	1312.3	69.07	Unknown				null	null		null	null	null	null	null	null	7.72	44.05758:27603 44.85726:11176 44.97916:12147 45.01554:13919 45.03355:26932 46.63349:8955 47.57588:11904 55.05426:83666 56.06216:92663 57.07:383272 58.04146:6648 58.07328:20675 59.04925:5560 68.02576:8882 68.06211:26211 69.06995:953634 69.08073:5240 70.07773:112232 71.08562:36826 73.04682:54064 73.06477:15588 75.02608:16898 75.04363:4633 77.00536:5098 81.06997:114537 82.07782:43262 83.04913:7181 8…	8.26834e+06	0	7.79718e+06	7.99301e+06	0	1.36844e+07	0	9.59317e+06	1.18241e+07	8.8504e+06	8.1575e+06	9.23037e+06	3.25671e+07	2.70699e+07	1.17966e+07	0	1.34165e+07	1.00259e+07	1.51663e+07	0	0	0	0	0	0	0	0	0	0	0	0
100	7.331	1323.26	71.0855	Unknown				null	null		null	null	null	null	null	null	5.58	44.05763:361782 45.03353:50097 48.94119:49148 50.01515:53223 57.03362:11310 60.02063:11671 61.00739:11142 62.01518:17605 63.02301:23285 65.03867:13531 66.04645:41250 68.02569:24120 71.08553:7239071 72.08887:434691 75.02614:14000 76.03084:49962 80.04961:34779 85.00737:19876 85.10128:6345630 86.1046:386663 87.04415:95936 87.0806:30339 88.05194:29111 91.0544:773107 92.06212:266412 93.05731:38384 94.…	0	0	0	0	0	1.07444e+07	0	0	0	0	0	0	0	0	1.04104e+07	0	0	0	0	0	1.64247e+07	0	0	0	0	1.19204e+07	0	0	0	0	0
102	7.351	1326.35	91.0544	Unknown				null	null		null	null	null	null	null	null	3.16	44.56771:11044 44.96518:12098 44.99717:19790 45.03358:12399 50.9509:3389 59.03125:2509 59.04916:577 60.0206:3772 62.01515:12819 73.02843:2117 74.01516:6402 76.03081:10167 85.00732:3013 87.04417:11598 87.08054:12678 88.95103:1997 89.0387:11082 90.04637:6456 90.06241:1452 91.03803:2848 91.05437:254308 92.0621:188473 93.06548:10673 95.93933:2346 96.0042:2571 98.03611:7108 99.11698:23279 100.12026:16…	0	0	0	0	0	1.26433e+07	0	0	0	0	0	6.53083e+06	3.05812e+07	9.14328e+07	8.98666e+06	0	0	0	1.29384e+07	0	0	0	0	0	0	0	0	0	0	0	0
105	7.396	1333.28	69.07	Unknown				null	null		null	null	null	null	null	null	3.64	44.05767:20247 44.30996:18636 44.71703:17481 47.59211:25135 49.81498:18105 53.0387:8008 57.0699:176033 59.03125:1912 61.00736:896 62.01516:7374 63.02295:3433 66.04641:10421 67.0543:126186 68.06211:37580 69.06997:529577 70.07774:28975 71.08548:29247 71.09642:1596 73.0648:7393 74.01514:8507 77.03856:15805 79.0542:77109 80.04957:8296 82.04132:2765 82.07784:124276 83.04913:24622 83.08549:259276 84.05…	0	0	0	0	0	3.48112e+06	0	0	0	0	0	0	0	2.09976e+07	0	0	0	0	0	0	0	0	0	0	0	0	0	0	0	0	0
107	7.454	1342.09	109.101	Unknown				null	null		null	null	null	null	null	null	2.64	44.0576:48149 45.01556:35016 47.1255:11497 49.96644:10599 50.0151:9490 53.0387:9767 55.01789:2982 55.05427:44573 56.06217:21102 57.07001:270952 58.07331:10520 59.03124:3132 61.00735:6764 65.03863:6819 66.04639:10408 67.05429:94419 68.06209:20859 69.03366:5778 69.06995:82682 70.07774:51715 71.08562:103270 72.08884:2287 73.02842:8848 77.03855:30023 80.06206:3953 81.06996:14635 82.07783:40908 83.049…	2.69932e+07	0	0	0	0	3.77163e+07	0	0	0	0	0	0	0	0	0	0	2.80999e+07	0	2.70575e+07	2.99925e+07	0	0	0	0	0	0	0	0	0	0	0
111	7.493	1348.1	123.117	Unknown				null	null		null	null	null	null	null	null	4.28	44.99714:17281 45.30696:8190 47.81373:7899 48.04738:8207 50.01516:23426 58.04135:10559 61.00737:3119 71.04913:3158 72.05693:7244 73.04683:348867 73.06477:8337 74.01516:15052 74.03635:6978 74.04643:24913 75.04365:16844 76.03059:3462 76.03078:7717 81.06997:72394 84.02059:14179 85.00726:5469 85.0648:18419 86.07256:6026 88.08382:1906 89.98602:1027 91.03731:5244 91.07047:1056 92.04498:1452 93.94138:74…	0	0	0	0	0	2.00527e+06	0	0	0	1.37017e+06	0	0	0	0	0	0	0	0	1.02189e+06	0	0	0	0	0	0	0	0	0	0	0	0
112	7.508	1350.38	69.0699	Unknown				null	null		null	null	null	null	null	null	6.25	44.02577:38499 44.05762:109611 44.99718:49187 45.01558:45486 45.03351:248092 46.35762:28272 48.27226:26365 49.60361:25643 53.03864:12786 54.04646:19949 55.01795:38900 55.05434:254550 56.06213:171229 57.06996:100963 58.07336:4197 61.00729:31574 61.0284:40328 62.01521:13963 64.02633:15651 65.03857:117881 66.04645:73586 67.05423:74340 68.0257:31039 69.06989:1986314 70.07782:382615 71.08556:62996 72.…	0	0	0	0	0	2.8829e+06	0	2.90859e+06	0	0	0	0	0	0	3.28543e+06	0	0	0	0	0	0	0	0	0	0	0	0	0	0	0	0
114	7.545	1356.14	134.98	Unknown				null	null		null	null	null	null	null	null	4.39	44.05758:24066 44.135:8038 45.03355:14097 46.99479:7142 49.71789:7163 50.01519:33580 50.0742:7153 53.0387:2740 55.05427:49176 56.06217:11323 57.03357:9805 57.07001:3229 58.0733:832 59.04926:41410 60.02071:14863 61.0104:2176 61.02846:11357 62.01514:1425 63.02295:3228 68.0621:4975 69.03347:3433 70.04137:6154 71.04912:38669 73.02839:34537 73.04682:152208 73.06479:3719 74.04642:13456 75.02608:26428 7…	0	0	13943.6	0	0	24831.2	0	0	0	0	0	0	0	0	0	22842.6	22824.9	0	19526.4	0	0	0	0	0	0	14169.5	0	0	0	0	0
115	7.58	1361.57	95.0492	Unknown				null	null		null	null	null	null	null	null	6	44.97917:10143 47.1793:9748 50.01518:30979 53.03867:44608 55.01799:6616 59.03119:7544 59.04924:3996 61.00733:7405 63.02294:7422 64.03079:10894 65.0386:51872 66.04651:59976 67.05428:103501 69.03342:23579 70.04138:8788 73.02839:7774 73.06491:6303 74.01513:11346 74.04641:7438 75.02607:16555 75.04363:5156 76.03077:9502 77.00535:6454 77.03853:120804 78.04651:33248 79.05417:237379 80.06203:59487 81.033…	1.56478e+06	0	1.26272e+06	0	920060	1.15019e+06	939927	994956	1.29238e+06	0	1.83034e+06	995046	1.14789e+06	1.42017e+06	0	1.02915e+06	2.61594e+06	2.70871e+06	1.04748e+06	0	0	0	0	0	0	0	0	0	0	0	1.3136e+06
120	7.69	1378.49	95.0856	Unknown				null	null		null	null	null	null	null	null	4.7	44.96283:8835 44.99716:19458 47.13106:8827 48.19284:10768 51.02312:6979 57.03355:10763 58.04145:20548 59.03124:897 59.04925:625 61.00735:5030 62.01513:5934 68.02563:32511 73.04682:35954 73.06475:4677 74.01515:1082 74.04641:5269 75.04388:9060 85.00731:4686 88.951:6089 89.05988:13859 90.04653:9316 91.03708:5212 93.0611:3315 93.94138:2504 95.08556:208927 95.9393:5771 96.99384:3541 104.02577:1233 104…	5.23377e+07	0	0	0	0	0	0	0	0	0	0	5.44786e+07	0	0	0	0	0	0	0	0	0	0	0	0	0	0	0	0	0	0	0
121	7.705	1380.78	123.117	Unknown				null	null		null	null	null	null	null	null	9.32	44.34433:10834 44.49581:7931 45.01554:24708 49.54276:8264 49.56486:9446 50.01517:85262 55.01799:8648 61.00735:16360 64.03079:8143 68.02578:31600 69.03345:7134 71.04912:56040 73.00729:4384 75.02608:14890 77.00535:1258 81.03352:25998 82.06525:6628 84.05698:18051 85.00729:13212 87.02293:3924 88.05186:6172 88.951:3506 89.03867:28380 90.04653:19427 92.06205:135757 95.04925:14202 95.93929:7426 96.05695…	4.10399e+06	0	3.61298e+06	3.60102e+06	0	382706	3.42238e+06	0	0	327758	0	0	0	3.44869e+06	983780	0	5.34853e+06	3.57085e+06	342846	0	3.45306e+06	2.35473e+06	2.10872e+06	2.61655e+06	4.10359e+06	3.40197e+06	0	2.9391e+06	2.13892e+06	2.5964e+06	2.72025e+06
127	7.789	1393.64	85.1013	Unknown				null	null		null	null	null	null	null	null	3.84	44.05764:75305 45.01551:32473 45.0335:83616 45.56848:10359 48.00759:12974 57.03361:11292 59.03117:8008 59.0492:41092 61.00726:17644 62.0152:21035 69.03352:2915 70.04143:10723 71.08553:560606 72.08888:33281 73.02842:12606 73.04689:25152 73.06485:12663 74.01524:23293 74.04631:19887 75.02614:43660 76.03082:15628 77.00537:22038 80.04944:8101 82.04138:6043 83.04919:22140 84.05708:43602 85.00737:11837 …	0	0	0	0	0	0	0	0	0	0	4.40816e+07	0	0	0	0	0	0	4.83302e+07	0	0	0	0	2.85127e+07	0	0	0	0	0	0	0	0
129	7.827	1399.58	70.0778	Unknown				null	null		null	null	null	null	null	null	4.59	45.0335:14961 45.16433:11239 45.86871:12025 45.88547:13501 45.98082:11920 47.96306:13066 50.01516:47834 53.03871:18283 55.05431:489998 59.03128:1625 59.04918:20033 61.0074:9203 62.01518:18217 64.03085:13264 68.06214:59238 69.06986:485740 70.07777:819378 71.01286:4299 73.02841:11296 73.04688:10343 74.01519:19972 74.04628:13095 75.02614:18978 75.04377:12038 76.03085:2736 78.0464:87584 82.07769:1493…	0	0	0	0	0	8.63401e+06	0	0	0	0	0	0	0	0	8.65483e+06	0	0	0	0	0	0	0	0	0	0	0	0	0	0	0	0
137	7.991	1421.73	145.101	Unknown				null	null		null	null	null	null	null	null	4.61	44.99719:23735 46.52261:7291 46.90728:7629 50.01515:16232 50.95085:200 57.03363:2415 57.06995:35385 58.07336:1248 60.02065:1614 62.01519:7326 66.04644:886 70.07779:6543 71.01288:7599 71.04922:975 71.08554:8750 72.05702:617 73.06485:4531 75.04371:1498 77.00542:5566 80.04945:5099 81.03364:902 84.05709:9797 84.09354:7586 85.00737:1019 85.04674:2418 85.10132:21446 87.08058:6878 88.05197:165 88.95087:…	1.50026e+06	0	0	1.80235e+06	0	0	0	936211	0	925474	3.3465e+06	0	0	0	2.58425e+06	0	0	0	0	1.67382e+06	2.30433e+06	0	0	0	0	0	0	0	0	0	2.62894e+06
139	8.022	1425.98	353.018	Unknown				null	null		null	null	null	null	null	null	16.23	45.01551:14278 47.5:7347 47.94532:7805 59.03117:77202 61.00742:12200 64.03087:1335 65.03856:3167 66.04647:9504 70.07781:20008 73.04691:188911 73.06482:5424 74.04636:16649 75.02617:41467 75.04378:2742 76.03087:1207 77.00542:9906 80.04945:6085 80.06214:2537 81.03363:4924 81.06987:53388 82.04139:709 83.0311:12638 85.02844:5729 85.04677:178284 86.01504:2364 88.95109:2159 90.04642:3225 92.04958:9814 9…	0	0	0	0	0	0	0	6236.55	0	0	0	0	0	0	0	0	0	0	0	0	0	0	0	0	0	0	0	0	2889.74	0	0
142	8.054	1430.3	159.117	Unknown				null	null		null	null	null	null	null	null	5.58	44.0576:26311 44.77802:14385 45.01556:23571 45.03355:27201 45.16495:16182 47.46641:13829 53.03872:9987 55.01791:24384 56.06207:15495 57.0336:9660 58.07332:5125 59.04916:117318 61.00737:861 62.01517:8696 63.02298:16251 66.04642:12516 69.03348:12634 69.06999:19586 71.04915:20902 73.04687:30612 73.06482:14508 74.0152:30590 74.03624:47984 74.04645:9325 75.04392:6241 77.0054:3381 77.03857:93106 79.054…	1.58727e+06	2.07951e+06	0	1.96679e+06	0	0	0	0	0	1.24451e+06	1.3512e+06	1.97027e+06	0	0	0	1.41225e+06	0	0	0	0	0	0	0	0	0	0	0	0	0	0	0
148	8.157	1444.21	109.101	Unknown				null	null		null	null	null	null	null	null	2.92	45.20906:7451 46.94659:7511 48.37603:11085 48.49611:8146 50.01511:37405 58.04137:9178 58.07332:2112 60.05257:4420 62.01516:13536 64.03082:9322 65.03865:41151 66.04642:26262 67.05431:619 68.0621:32771 70.07777:1715 71.0855:27198 72.08883:3823 73.00732:6284 73.06478:28360 74.01519:394 75.02614:11491 76.03081:15805 77.00538:20243 78.04638:6345 81.07:7101 82.00504:1121 86.07259:7856 88.03084:3343 88.…	0	1.52617e+06	1.55402e+06	877749	923276	0	817324	991719	1.15164e+06	1.07539e+06	981257	0	0	1.10382e+06	2.18322e+06	925865	905807	0	1.62369e+06	0	0	0	965311	1.04909e+06	0	1.31882e+06	1.39388e+06	0	763558	0	0
149	8.161	1444.68	151.112	Unknown				null	null		null	null	null	null	null	null	3.11	45.01554:24493 48.42872:10636 50.01519:32720 53.03869:15137 55.05437:4888 56.06216:9954 58.04135:17525 58.0733:10393 59.04925:98351 60.02058:8955 64.02639:18804 65.03862:4362 66.04653:45656 67.05428:179134 68.06209:39832 69.03348:21898 69.06995:284856 71.04914:5382 71.08562:37315 72.05693:23064 72.08897:13790 73.04682:156117 74.01514:19514 74.05019:95169 75.02608:23154 77.03854:104586 78.04652:34…	653554	818046	484640	881653	665472	1.18145e+06	1.0571e+06	756920	1.39591e+06	1.37883e+06	1.03654e+06	1.12619e+06	1.33161e+06	1.16828e+06	1.09788e+06	1.31961e+06	930970	1.10971e+06	2.05636e+06	898099	1.12779e+06	540923	931636	1.14043e+06	1.4533e+06	1.14212e+06	1.1777e+06	1.11143e+06	1.03677e+06	900275	642593
154	8.248	1456.47	71.0856	Unknown				null	null		null	null	null	null	null	null	2.88	45.71875:11060 46.04336:11370 50.01517:2455 55.05436:44312 57.06999:100012 59.04923:53128 60.0207:906 61.01051:67888 62.01512:10322 66.04651:31496 67.05427:201849 68.06211:27257 70.0777:56456 71.0856:320589 72.08894:21281 73.06492:15935 75.02606:40037 77.00532:15037 78.0465:10247 79.05434:52991 80.04954:4801 81.06995:38263 82.0778:105877 83.08546:201732 84.057:17296 84.09338:25221 85.02854:4942 8…	0	0	0	0	0	0	2.73684e+06	0	0	0	0	0	0	0	0	0	0	5.60433e+06	0	0	0	2.47871e+06	0	0	0	0	2.3252e+06	0	0	0	0
155	8.255	1457.39	341.019	Unknown				null	null		null	null	null	null	null	null	54.61	44.05759:10714 44.8222:7965 44.99715:11863 45.94957:7714 46.42781:7496 46.91439:7542 48.42085:7774 50.01518:39790 56.06218:3805 57.07001:56702 58.04148:6966 59.03124:8818 61.01043:38556 62.01514:12222 65.03863:60519 66.0464:7956 68.0621:20151 69.03346:12372 70.07774:15383 73.06477:45928 74.01517:9925 75.02608:13673 76.03078:18527 77.00532:54959 78.04652:21338 82.04131:15450 84.09343:34859 85.0647…	0	0	0	2.70912e+07	2.57245e+07	0	3.21037e+07	0	0	0	0	0	0	2.79157e+07	0	0	0	0	0	0	0	0	0	0	0	0	3.42246e+07	0	0	0	0
157	8.259	1457.93	205.159	Unknown				null	null		null	null	null	null	null	null	17.15	44.18457:13567 47.36671:13865 47.91401:12982 50.01519:49484 61.00737:6356 73.02842:18369 73.04684:36774 86.01517:4065 87.04412:24885 90.04635:14840 91.06999:14491 93.94141:11263 95.01273:129273 102.96675:3212 112.08366:9759 113.13259:13730 115.00321:16556 118.04142:49510 118.9981:13098 125.096:9509 133.01378:40103 133.05003:9919 134.01308:8992 134.99293:4467 135.01062:6768 135.06245:15706 137.042…	1.10324e+07	1.47215e+07	2.73214e+07	1.26452e+07	0	0	0	0	8.32246e+06	0	4.53645e+07	0	5.51091e+07	0	0	0	1.46315e+07	7.31854e+06	9.34157e+06	1.59143e+07	6.18314e+07	0	0	5.67046e+07	0	0	3.21635e+07	4.68573e+07	6.99756e+06	0	0
158	8.282	1461.06	83.0855	Unknown				null	null		null	null	null	null	null	null	7.01	44.99709:4783 45.03349:86235 45.81644:9060 46.07544:12350 48.78008:8133 49.2495:9195 49.5324:8826 49.62977:9144 49.67062:12618 49.95991:8387 50.01512:58253 58.07334:5177 62.01519:4557 64.03085:3312 65.03867:4502 69.03352:3488 71.04917:275974 73.02846:34203 74.03622:95008 75.02614:18152 75.04377:5601 77.03859:7726 78.04639:3187 79.05424:15784 81.03358:4874 82.04137:3324 83.08553:1061754 84.05704:1…	0	0	0	3.29648e+08	0	1.07086e+08	2.77818e+08	1.73201e+08	3.93092e+08	3.0608e+08	2.895e+08	1.65008e+08	0	2.1509e+08	1.39169e+07	2.40083e+08	0	0	8.65244e+08	0	0	0	5.23965e+08	0	0	1.27881e+08	0	1.33657e+08	0	6.84426e+08	0
159	8.305	1464.19	139.148	Unknown				null	null		null	null	null	null	null	null	4.31	45.01556:42093 45.03354:20777 45.45074:8324 47.93664:8336 58.04138:16393 59.03125:2132 61.00738:11639 64.02628:11984 71.04915:113207 74.01517:1986 74.04646:37839 75.02612:7318 75.04391:22817 77.00536:38330 85.0648:46496 86.01513:1371 87.0441:623 88.0519:5408 88.95103:11383 93.0575:11353 93.94116:16427 94.0777:33014 96.0042:16343 99.04417:24412 101.03851:10000 105.04491:17861 113.05962:105019 113.…	0	164102	743736	0	0	0	0	0	0	0	652447	0	0	499262	0	0	0	0	854845	0	0	300844	0	0	0	0	0	0	340511	0	0
162	8.343	1469.39	55.0543	Unknown				null	null		null	null	null	null	null	null	4.81	45.62284:155494 46.39543:138983 47.55522:150830 49.04327:318356 49.26204:152045 54.0465:41261 55.0466:90492 55.05427:5646334 56.06217:3376977 57.03357:20673 57.06989:24224 67.04383:84546 67.05429:524874 68.0621:1388350 69.05902:175256 69.06996:5409545 70.0667:38706 71.04912:136777 72.08881:6877 76.03078:98173 80.062:38338 81.06997:768498 85.02835:24598 91.03102:211212 95.08558:347331 97.0649:2094…	2.68442e+08	1.91089e+08	2.00322e+08	2.0078e+08	2.3901e+08	1.02928e+08	1.49532e+08	1.39202e+08	2.09703e+08	1.76758e+08	2.14037e+08	9.79834e+07	1.83864e+07	1.27751e+08	5.55577e+07	1.26703e+08	4.20198e+08	1.77133e+08	5.1307e+08	1.23401e+08	1.26912e+08	2.88651e+08	3.27524e+08	1.46057e+08	9.0784e+07	8.48269e+07	1.55338e+08	1.04102e+08	1.94261e+08	4.25325e+08	1.1338e+08
164	8.4	1477.01	174.14	Unknown				null	null		null	null	null	null	null	null	9.27	44.05757:24020 45.17429:17903 45.20658:16699 47.69607:18897 49.84413:20489 50.01518:52981 54.03392:6415 61.01055:10681 64.0308:5332 66.03387:4064 68.03874:6345 69.03345:2158 70.06512:11835 73.04683:94787 74.04644:4129 76.01814:3161 76.03075:11961 78.03398:4315 78.04652:15679 81.03355:14191 81.05742:4111 83.0491:18542 84.081:2623 85.02835:13268 86.01505:5611 87.02296:2874 88.951:4889 90.04656:4230…	0	0	0	0	0	361205	0	433617	0	0	0	0	379299	424266	0	0	0	0	739856	0	0	381534	0	0	0	0	362657	0	0	0	0
166	8.406	1477.83	161.096	Unknown				null	null		null	null	null	null	null	null	2.11	45.03357:1600 47.97169:31725 50.01512:6542 50.13166:31438 63.02297:8934 73.04685:28420 74.04646:15445 77.00536:7433 81.03356:3463 84.05703:11762 87.02299:11444 88.03084:5210 91.07023:2567 93.05752:1758 94.04147:18795 94.06521:784 96.0042:16578 99.11694:18932 102.96648:19698 104.02585:4113 104.98225:3600 105.04466:2440 106.0653:12641 113.09611:15978 113.13254:23503 118.99811:9015 119.04935:21402 1…	0	0	0	0	0	0	0	0	0	0	0	0	0	0	5.12831e+06	0	6.10863e+06	0	0	0	0	0	0	0	0	0	0	0	0	0	0
167	8.448	1483.47	57.0699	Unknown				null	null		null	null	null	null	null	null	5.4	44.05763:234676 46.28332:110869 48.26318:117079 48.38808:111508 54.0465:48560 55.0179:37949 57.03357:68545 57.06551:108307 57.0699:3947985 58.0733:97786 61.01044:71844 62.01516:29100 63.02295:43675 65.03864:129009 69.03363:21610 69.08015:12886 71.04915:151364 71.08549:3368447 71.09724:8938 72.08882:112020 75.02609:10092 77.00536:38734 77.03856:15209 78.04655:80960 79.0542:476302 80.0621:224207 83…	2.14628e+07	0	0	0	0	2.68603e+07	0	0	2.07829e+07	0	0	0	0	0	2.75706e+07	0	2.34816e+07	0	2.71967e+07	0	0	0	0	0	0	0	0	0	0	0	0
169	8.45	1483.75	68.0496	Unknown				null	null		null	null	null	null	null	null	76.19	48.66735:30820 53.03866:134101 54.03392:35562 55.05426:456144 56.06215:128266 57.05738:202910 57.06999:238800 58.07326:40254 63.0229:31467 65.03861:234651 66.03384:119297 66.04651:58311 67.0417:76036 67.05428:563665 68.03948:87161 68.04958:19651334 68.06208:246512 69.04653:70016 69.05284:1744866 69.0573:802389 69.06994:1156223 70.06512:83967 70.0777:366991 76.01831:22620 77.03853:928195 78.03391:…	26270	0	12930.3	0	17339.2	0	31847.7	0	0	15147.2	0	16486.6	0	28860.2	23377.4	85599.7	23483.9	0	179925	15472.5	0	0	0	28351.8	11475.4	24924.9	22037.5	27879.1	13268.8	0	0
172	8.516	1492.73	153.091	Unknown				null	null		null	null	null	null	null	null	5.23	44.05759:8529 44.60749:10101 45.01554:18547 47.53486:11220 57.07:13009 58.04146:130757 58.0733:540 59.03123:2339 59.04924:72580 63.02296:21429 64.0308:9038 65.03861:5474 69.03357:1985 71.0491:128703 71.08562:36633 72.05694:23228 72.08896:14546 73.02837:1437 77.0053:9121 81.06995:11711 82.07781:35544 83.04909:22329 85.02856:2374 85.04688:10709 85.06478:136621 85.1012:57119 86.07256:29860 86.10448:…	0	2.16877e+06	1.78915e+06	732464	0	0	0	0	0	805078	1.91215e+06	0	1.25013e+06	0	1.19848e+06	3.3901e+06	0	0	0	0	721497	0	2.13669e+06	1.75897e+06	0	0	2.10906e+06	599803	1.03597e+06	0	0
173	8.53	1494.57	147.971	Unknown				null	null		null	null	null	null	null	null	13.18	44.05759:13631 45.09031:14219 45.35219:12913 45.44268:13743 49.42745:12787 49.44807:17452 49.98786:13965 55.05427:8229 57.07:681614 58.07332:41315 59.04926:3962 65.03863:73629 67.05429:725197 68.0621:47492 71.08563:590703 72.08896:38027 73.02839:4725 73.04683:2909 74.04643:5484 75.04388:13645 77.03855:137274 79.05419:148317 80.06206:40286 81.03352:3525 81.06997:213977 83.08549:227377 84.05692:175…	1.16219e+06	1.76849e+06	2.95395e+06	1.49219e+06	789178	756026	1.61725e+06	980378	1.00044e+06	1.4082e+06	1.51772e+06	716459	1.13678e+06	1.16315e+06	6.13807e+06	1.25488e+06	765956	1.35085e+06	1.78671e+06	478207	638357	708886	1.05372e+06	1.47661e+06	730262	1.23896e+06	1.6197e+06	675840	716886	507320	1.21122e+06
175	8.558	1498.38	71.0855	Unknown				null	null		null	null	null	null	null	null	11.93	44.05758:14037 44.80183:20709 45.01562:2555 46.51788:26154 47.46455:22024 47.61572:26616 55.0179:8406 59.04916:12898 61.00737:19052 69.03348:5832 70.04138:11315 71.08549:334594 72.08889:26683 73.0648:18210 74.04646:14786 75.04373:2712 77.00535:18278 82.04134:7669 84.05702:29023 85.00733:16992 85.10125:223272 86.10456:25019 87.0441:20085 87.08054:12672 88.0519:3104 93.05727:1672 93.94141:1625 95.9…	0	0	0	0	8.02192e+06	8.92604e+06	0	0	7.44027e+06	0	0	0	6.01816e+06	0	1.16317e+07	0	0	0	1.0739e+07	0	0	0	0	0	5.54613e+06	0	0	0	0	0	0
176	8.561	1498.56	107.049	Unknown				null	null		null	null	null	null	null	null	16.77	44.92326:10506 45.76775:7555 46.11583:7629 47.27373:5632 50.01519:14215 55.01788:9463 62.01514:16509 63.02294:9618 65.03861:17889 69.06995:83441 71.08562:107829 72.08892:6190 74.01514:13096 74.04639:8841 75.02608:23762 77.00534:32487 77.03854:56644 80.05763:21169 80.06203:12290 84.05698:5451 85.02834:10755 85.10121:152349 86.10451:12375 87.02295:10041 90.04657:14630 91.05432:192474 92.06204:17202…	0	0	0	0	0	9.69997e+07	0	0	0	0	0	0	0	0	0	0	0	0	0	0	0	0	0	0	0	0	0	0	0	0	0
179	8.613	1505.04	192.147	Unknown				null	null		null	null	null	null	null	null	13.14	45.03357:69138 45.28849:44676 46.54926:38643 47.42457:39539 47.84866:42927 49.14177:46311 50.00069:39976 53.03872:47597 53.11678:106588 56.06206:30303 57.06992:516774 58.07333:29183 63.02298:61149 65.03864:138773 66.04642:93809 68.06215:17565 69.03364:8689 73.03614:230624 74.01501:38881 76.03082:97008 77.03858:363377 78.04642:476686 79.05424:13380 80.04383:39689 80.0621:120940 81.05185:139536 83.…	0	0	0	0	0	3.68653e+08	0	0	0	0	0	0	0	0	4.0006e+08	0	0	0	0	0	0	0	0	0	0	0	0	0	0	0	0
182	8.648	1509.09	145.973	Unknown				null	null		null	null	null	null	null	null	20.48	44.02566:14496 44.80514:20354 45.79254:16656 48.55463:17211 53.03865:67760 54.04649:13496 55.05435:472736 56.06214:71938 57.03353:30895 57.06998:1121941 58.07328:75905 62.01511:20917 64.03078:33942 65.0386:75821 66.04651:82128 67.05426:2484434 68.06207:211583 69.06992:253694 70.0777:121657 71.04923:56618 73.03608:26008 73.04681:188940 73.0649:13118 74.04385:45137 74.05018:17124 77.03869:437753 79…	4.46249e+06	6.20686e+06	1.04597e+07	5.08875e+06	3.04693e+06	2.62205e+06	3.78501e+06	2.20596e+06	3.38739e+06	4.83255e+06	1.58504e+06	1.68572e+06	4.30949e+06	2.74629e+06	2.15286e+07	4.35809e+06	2.86266e+06	4.90372e+06	6.88039e+06	1.94525e+06	2.41402e+06	3.00815e+06	4.03506e+06	5.53628e+06	2.68279e+06	3.82334e+06	6.41704e+06	2.46374e+06	2.60565e+06	2.03867e+06	4.56243e+06
184	8.682	1512.97	193.07	Unknown				null	null		null	null	null	null	null	null	119.55	50.01518:56548 64.02928:55977 64.53233:103639 65.03862:39176 71.08562:128918 74.01514:75816 75.02608:173374 76.03074:174398 76.53244:33090 78.04337:437017 78.54639:498561 79.04965:125469 80.05762:52964 81.06369:59014 85.1012:207847 86.01514:42508 87.02142:73944 88.02925:102600 89.03863:94465 90.04633:59382 91.54259:26836 92.06204:30888 95.04926:167853 96.03396:29494 96.53488:63780 97.53328:21146 …	8.03818e+07	7.76386e+07	8.143e+07	7.73869e+07	8.64287e+07	8.55117e+07	8.18894e+07	9.69161e+07	9.40753e+07	9.4726e+07	8.23099e+07	8.63229e+07	8.89015e+07	8.51079e+07	8.83463e+07	8.94242e+07	1.07477e+08	9.20121e+07	9.86034e+07	6.92054e+07	6.29772e+07	5.62508e+07	5.63927e+07	5.30859e+07	4.88841e+07	6.50184e+07	5.73405e+07	6.5676e+07	5.07227e+07	5.39997e+07	5.49572e+07
185	8.693	1514.33	111.117	Unknown				null	null		null	null	null	null	null	null	2.64	44.05758:15994 44.63485:8239 44.73251:7910 46.70804:9350 48.15566:8115 49.22406:8726 49.28688:8197 49.32201:9467 54.04641:12387 57.03358:5606 59.03124:7224 59.04927:2208 61.00736:11910 70.07774:50129 72.08898:12595 73.0284:6466 74.04628:20506 77.00535:17911 78.54641:1948 81.03355:10552 83.08549:35265 84.09343:4500 85.00732:9680 86.01515:1415 87.0805:11045 91.07068:3012 94.04147:4686 95.93906:7020…	0	0	0	0	0	0	0	0	0	0	0	0	0	0	8.60271e+06	0	0	0	0	0	0	0	0	0	0	0	0	0	0	0	0
190	8.76	1522.09	83.0855	Unknown				null	null		null	null	null	null	null	null	3.58	44.02569:39174 44.55854:32413 46.22336:32644 48.01616:29459 48.11554:29483 48.75449:29763 48.86691:26940 49.4511:26553 51.02306:12112 53.03873:25371 55.0543:481467 57.03362:4444 57.06993:386291 58.07334:16873 59.03128:18189 59.04918:17748 61.00727:21050 62.01518:23502 66.04643:38170 67.05434:490412 68.06215:118333 69.03351:16352 69.06986:1300724 70.04142:21316 70.07777:745982 71.08552:218382 72.0…	0	0	0	0	0	0	0	0	0	0	0	0	0	0	0	0	0	0	1.08949e+07	0	0	0	0	0	0	0	0	0	0	0	0
191	8.78	1524.44	145.101	Unknown				null	null		null	null	null	null	null	null	3.61	44.99714:17037 45.03352:26027 46.42364:5713 46.53601:6035 46.85879:7136 47.02169:7538 48.73672:7390 49.00276:6524 50.01517:1474 50.04016:6917 53.07416:3484 55.01799:9375 58.04135:6694 59.03123:5540 60.0207:3130 61.00727:279 68.02578:6216 69.03344:4224 72.04445:115749 72.05693:11470 73.02839:2678 73.04682:25132 74.03634:8255 77.00528:9147 78.03393:4867 82.0413:12020 83.04909:57698 84.05698:11361 8…	0	0	504702	954380	0	0	487422	890171	0	0	428421	0	585428	506912	0	0	850752	481832	0	407402	0	0	447540	839466	0	0	478057	0	0	0	0
194	8.836	1530.91	173.133	Unknown				null	null		null	null	null	null	null	null	3.96	45.03351:18934 45.42159:9386 53.07422:4188 57.03362:576 58.04129:5005 59.04919:9110 64.03091:2647 68.0495:6934 69.03352:1850 80.06211:11105 81.03359:26393 85.06482:5798 87.08057:7486 88.05196:292 93.94122:1550 94.06527:2688 94.07775:8450 96.05705:602 97.06495:8103 99.04423:5152 99.08044:9376 102.96682:1909 103.04175:2618 104.02584:4310 105.03372:23412 107.03137:5061 107.08547:4765 108.09354:7773 …	1.15868e+06	1.8091e+06	1.74852e+06	1.30643e+06	0	0	0	941960	0	0	0	2.08697e+06	0	1.26168e+06	0	0	0	1.26079e+06	0	1.36114e+06	0	937665	0	1.19309e+06	0	0	1.44492e+06	0	0	0	0
196	8.858	1533.46	249.849	Unknown				null	null		null	null	null	null	null	null	246.94	44.99714:7632 45.01554:42300 46.99488:9680 48.36743:7350 48.69096:7291 50.00683:7502 50.01518:6425 59.04926:5535 61.00736:1071 71.04912:9436 73.0284:1085 74.04649:4694 75.0261:7370 77.00536:1602 82.04132:2152 85.06481:27800 88.05189:243 96.09339:11208 96.99384:3919 98.07258:7000 99.08041:12737 102.96674:1857 104.02582:8118 106.06528:6528 106.07788:7482 107.0857:20786 107.9762:21318 108.05698:5177…	0	15424.2	6586.57	6781.4	0	0	39774.6	0	0	0	5576.01	8038.14	0	6478.74	0	42836.6	0	0	0	0	4510.47	0	5934.42	0	0	18191.8	0	0	7873.56	0	0
198	8.89	1537.15	92.062	Unknown				null	null		null	null	null	null	null	null	4.66	44.05761:8021 45.01557:11442 45.03349:27827 47.01801:9651 49.00741:3135 53.03869:7843 55.05427:35558 59.04926:1703 61.00735:7442 63.02294:4264 64.0308:14252 65.03862:36441 67.05428:30507 68.0621:12610 69.06995:51446 73.0284:1212 74.01514:2859 75.02611:666 77.00533:7580 77.03854:13553 83.08548:124413 84.0572:775 86.01512:9847 86.03635:5309 87.0441:393 87.08051:703 90.04658:13253 92.06205:272509 93…	0	0	0	0	0	3.81665e+07	0	0	0	1.23067e+07	0	0	1.39243e+08	1.00907e+08	1.25973e+07	0	1.11879e+07	0	0	0	0	0	0	0	0	0	0	0	0	0	0
202	8.942	1543.21	131.085	Unknown				null	null		null	null	null	null	null	null	2.58	45.01554:11414 45.03354:32400 46.99488:8065 49.221:14217 59.04924:823 63.02295:7027 66.04652:8935 71.04909:3490 73.00729:2066 73.04682:47255 74.04643:11225 75.02607:12954 78.04651:21922 84.05699:3298 85.06479:7673 87.02295:647 87.0805:5305 88.05186:4603 88.95099:7691 89.54039:4716 91.03777:1143 91.06996:478 92.06204:55582 93.05748:4400 93.06541:5245 94.04139:3844 97.065:3589 99.04412:1496 101.059…	0	0	0	0	0	0	0	0	0	0	0	0	0	735027	3.80654e+06	0	0	0	0	0	0	0	0	0	0	0	0	0	1.66059e+06	0	0
205	9.014	1551.62	129.091	Unknown				null	null		null	null	null	null	null	null	6.76	44.0576:13117 44.99716:21569 45.56629:713 45.72283:622 50.01519:40704 53.07429:1663 55.0179:4707 60.02071:64001 61.00736:8809 63.02297:7442 64.03086:6698 65.03864:15045 69.06998:158779 70.07775:43343 73.02842:109384 73.03612:5186 73.04685:461 73.06495:5115 74.01519:2358 75.02611:16640 75.04372:4377 77.0054:1334 77.03856:14307 83.0855:76325 84.09344:68433 85.00732:4444 86.01512:5003 87.04411:10328…	1.6499e+06	696060	1.02392e+06	0	197327	877906	0	177508	339724	0	0	757778	456351	1.74826e+06	2.81884e+06	4.74454e+06	3.72506e+06	2.58059e+06	1.50454e+06	538788	943708	1.24035e+06	3.37542e+06	1.426e+06	3.02899e+06	4.60657e+06	3.00894e+06	5.12895e+06	2.9376e+06	1.79793e+06	1.20031e+07
207	9.053	1556.19	191.143	Unknown				null	null		null	null	null	null	null	null	5.28	44.05768:4620 45.03357:1199 45.41598:12722 47.13071:11788 49.83548:12248 50.13956:12708 53.0387:5386 54.04652:2806 58.04136:5898 58.07331:5827 59.03124:1781 59.04924:13485 64.03081:2905 65.03864:8349 66.04642:3775 67.0543:37359 68.06211:20475 69.03362:6474 71.01281:960 73.03611:891 73.04684:18620 74.04388:5347 77.03856:11198 79.0542:8449 80.06204:955 81.03355:2570 81.06998:110188 82.07783:42150 8…	0	1.14538e+08	0	1.23715e+08	0	2.29086e+08	0	0	0	0	9.76365e+07	0	0	0	0	2.65332e+08	1.59617e+08	0	0	0	0	0	0	0	0	0	0	0	1.04481e+08	0	0
208	9.062	1557.17	153.091	Unknown				null	null		null	null	null	null	null	null	45.07	44.05766:19337 44.29673:9165 44.73003:8758 45.01554:5242 45.90428:9503 47.84695:8891 49.36119:14923 50.01519:20858 50.17655:7853 53.0387:7530 55.01788:9326 55.05427:68819 57.03357:3023 59.03124:2553 59.04925:10695 60.02071:12874 67.05428:65238 69.03361:7353 71.0128:17336 71.04916:4612 73.0284:47169 74.01514:6424 74.04644:6359 76.03075:15111 78.04652:4176 79.05418:48560 81.06995:77418 82.07783:425…	2.35764e+06	1.9001e+07	2.38321e+07	1.16775e+07	0	0	0	0	2.63628e+06	2.48959e+06	3.19831e+07	0	0	0	4.33216e+06	2.53967e+07	1.78069e+06	0	1.77473e+06	0	0	0	1.45614e+07	3.10759e+07	0	0	4.08916e+07	0	1.20888e+07	0	0
211	9.144	1566.7	119.049	Unknown				null	null		null	null	null	null	null	null	9.09	44.05758:73223 45.01554:89086 50.01518:53274 57.06992:879009 58.04138:116325 64.03084:53899 71.08551:770098 72.05699:229447 72.08885:51107 73.04687:78005 77.03858:591882 79.05423:179444 85.06482:182654 85.10127:806445 86.07262:71319 87.04414:553502 92.0621:118001 93.06548:45174 93.07005:95217 97.10116:208873 99.08046:116651 99.11698:116099 105.03368:1826222 106.03687:93044 109.0648:67047 113.0961…	3.0417e+07	0	0	0	3.11539e+07	5.89035e+07	2.31017e+07	3.18327e+07	0	4.14134e+07	2.43985e+07	3.01285e+07	3.44393e+07	3.73374e+07	7.6941e+07	2.93706e+07	4.66562e+07	4.3684e+07	0	2.76967e+07	2.70865e+07	3.60639e+07	3.45124e+07	3.91351e+07	5.83818e+07	3.54845e+07	3.21113e+07	3.68225e+07	9.82972e+06	2.76081e+07	2.45144e+07
215	9.205	1573.85	119.049	Unknown				null	null		null	null	null	null	null	null	37.98	44.05767:19025 44.0711:9155 44.78686:8270 45.01555:23372 45.03356:6805 46.15313:10104 46.83926:9558 47.41894:8494 48.32268:8183 49.2544:8730 57.03358:10782 58.04137:26847 62.01511:9502 63.02296:38421 65.03863:196974 71.04914:31111 74.01519:9488 74.04645:13365 78.04652:32759 85.06476:12228 86.07258:22363 87.08053:20795 88.03082:7447 89.03866:153343 90.04656:88829 91.03733:5518 91.05434:1192623 91.…	3.03733e+07	2.24381e+07	2.94869e+07	2.68848e+07	3.09608e+07	5.83562e+07	2.32735e+07	3.17793e+07	2.47421e+07	4.15289e+07	2.46223e+07	3.01479e+07	3.4264e+07	3.6995e+07	7.58492e+07	2.75373e+07	4.40469e+07	4.18167e+07	3.6784e+07	2.75139e+07	2.69784e+07	3.56548e+07	3.42457e+07	3.8793e+07	5.82106e+07	3.53887e+07	3.21113e+07	3.69018e+07	9.83306e+06	2.7392e+07	2.44492e+07
216	9.214	1574.83	109.101	Unknown				null	null		null	null	null	null	null	null	4.75	44.71808:10122 45.01556:3858 45.03356:6395 45.04152:7035 45.94457:9000 46.57023:9344 46.78485:8905 46.85924:9132 48.10252:7721 54.04651:2589 57.03358:2033 59.04927:1935 62.01514:5094 63.02295:14546 65.03863:10958 66.04654:16869 67.05429:41376 68.0621:23210 69.03362:4171 70.07774:111553 73.04684:7713 74.04645:12262 75.02608:11134 77.03855:53258 78.04652:20565 79.05419:113482 82.07783:23072 85.0073…	0	0	0	0	0	1.94591e+06	0	1.6805e+06	0	0	0	1.43505e+06	0	0	1.19144e+06	0	0	0	1.1368e+06	0	0	0	0	0	0	0	0	0	0	0	0
217	9.229	1576.63	81.07	Unknown				null	null		null	null	null	null	null	null	5.67	44.05758:11066 44.65968:9232 44.99722:758 47.6678:7900 49.91185:8019 53.07428:4545 55.05427:69490 56.06216:10061 57.03357:1111 58.0733:1453 60.02059:2187 62.01513:1049 64.0308:3574 67.05429:21798 68.0621:3589 69.03361:1452 69.06995:98863 70.07773:185081 71.08562:89602 72.08903:8261 73.0284:1578 75.02608:10535 76.03079:13358 77.03855:6259 79.05418:116924 80.06204:12512 81.06996:221833 82.07783:548…	3.62005e+06	2.7185e+06	3.57695e+06	1.35223e+06	1.71401e+06	8.95147e+06	0	4.55545e+06	2.26236e+06	3.50848e+06	1.55935e+06	4.35642e+06	2.19886e+06	1.52007e+06	5.66178e+06	0	2.30324e+06	2.25379e+06	6.31716e+06	3.43904e+06	2.5903e+06	1.99707e+06	2.13628e+06	2.66497e+06	3.72474e+06	1.70408e+06	1.65071e+06	0	0	0	3.37054e+06
218	9.264	1580.72	119.049	Unknown				null	null		null	null	null	null	null	null	3.11	44.60725:9472 45.01554:12591 45.03354:14811 48.16849:8576 48.55336:10245 50.03058:8529 54.04652:1960 57.03358:7500 57.0699:90938 58.07331:9213 61.00736:6993 63.02296:13516 65.03863:7294 70.07774:71632 74.01516:11211 74.04645:4753 75.02608:2850 77.00535:5557 84.05701:5185 85.02837:108220 85.10123:93647 86.10452:14134 88.05189:7688 89.03867:17750 90.04656:3582 91.03849:3257 92.06206:93175 93.94139:…	0	2.23762e+07	3.00557e+07	0	3.0672e+07	0	2.31017e+07	3.1722e+07	2.47357e+07	4.14134e+07	2.43985e+07	3.01285e+07	3.44392e+07	3.73374e+07	7.57722e+07	2.93706e+07	4.57923e+07	4.3684e+07	3.6733e+07	2.76967e+07	2.70798e+07	3.60639e+07	0	0	5.83817e+07	3.54845e+07	3.21113e+07	3.64647e+07	9.81316e+06	2.74598e+07	2.44198e+07
220	9.284	1583.03	70.0777	Unknown				null	null		null	null	null	null	null	null	10.3	45.01548:20466 45.31705:6479 46.99481:3178 47.1914:8028 50.01512:3071 53.03869:15361 54.0465:9540 55.05427:676566 56.06216:61917 60.02071:2117 61.00735:15871 64.0308:4562 65.03862:39653 66.04639:30813 67.05428:295017 68.06208:47618 69.06995:598947 70.07773:1180580 71.08562:325766 72.08897:8312 73.04683:9122 73.06493:2180 74.04644:16498 77.00533:10388 77.03854:115176 81.03352:60611 81.06996:378548…	0	0	0	0	0	0	0	2.9681e+08	0	0	0	0	0	0	0	0	0	0	0	0	0	0	0	0	0	0	0	0	0	0	0
221	9.29	1583.77	69.07	Unknown				null	null		null	null	null	null	null	null	8.67	44.99716:20778 45.03358:95038 48.22689:7055 50.0152:139783 53.07419:3460 55.05429:690742 56.06207:223713 57.06991:228739 59.03125:3022 59.04927:31022 66.04642:13461 67.05431:124248 68.06212:79202 69.06998:1019152 70.04138:6310 70.07775:434454 73.06479:4993 76.03082:2620 77.03857:56135 79.05421:200174 80.06209:40729 81.03359:79391 81.06998:73652 82.04134:6308 82.07765:17724 83.0855:527446 84.09346…	0	0	0	0	0	8.54862e+08	0	0	0	0	0	0	0	0	0	0	0	0	0	0	0	0	0	0	0	0	0	0	0	0	0
225	9.349	1590.61	149.023	Unknown				null	null		null	null	null	null	null	null	1.78	44.7062:21902 48.11542:26142 60.02069:2353 61.00733:36732 62.01512:28255 64.03078:27515 71.04911:37697 72.05692:37145 73.02855:55028 74.01513:75966 75.02608:172948 76.03075:16959 78.0465:7001 82.06522:10396 83.04911:91103 86.01511:14084 87.02293:26893 87.0441:92390 91.03752:28092 92.06204:53528 93.05746:1931 94.0414:75184 96.05693:25345 96.08095:6244 98.07254:1336 99.04413:32733 99.08038:51891 10…	0	0	0	0	0	0	0	0	0	0	0	0	0	0	0	0	0	0	0	0	0	0	0	0	0	0	1.56297e+07	0	0	0	0
228	9.424	1599.29	216.138	Unknown				null	null		null	null	null	null	null	null	15.59	45.01562:3792 45.29779:8173 50.01518:5222 59.03123:4575 73.04681:7918 74.04642:10775 75.02605:3456 77.00532:3661 82.04124:46035 83.04906:15409 85.00729:5421 87.02294:8768 87.08047:1839 91.03847:1777 91.07112:5148 92.06203:35939 93.05747:6467 93.06542:10000 93.94136:2596 95.04922:12162 95.93928:6258 96.05695:8006 101.03873:1629 101.05972:3874 102.04649:8728 102.9667:4836 103.05424:2382 105.04487:1…	0	0	0	0	960242	0	0	0	1.23189e+06	0	0	0	0	0	0	0	0	0	0	0	0	0	0	0	0	0	0	0	0	0	0
233	9.542	1610.97	165.07	Unknown				null	null		null	null	null	null	null	null	26.29	44.05761:31469 44.1864:9557 44.44496:8327 45.01556:158580 45.03354:27879 46.74168:10269 47.95831:10342 53.0387:6446 55.018:11274 57.03357:4413 57.0699:68113 59.03122:46614 59.04915:8682 61.00736:4025 62.01516:12834 63.02294:12371 64.03081:16033 67.0543:62684 68.06211:26784 69.03346:7579 72.05695:10961 73.02841:12727 73.04684:127620 73.06477:6994 74.01514:3877 75.02608:9799 76.03078:18966 77.03856…	0	0	0	0	0	2.6563e+06	0	0	0	0	0	1.83113e+06	0	0	2.28564e+06	3.72879e+06	2.63813e+06	0	0	0	0	0	0	0	0	0	0	0	0	0	0
236	9.604	1617.07	182.109	Unknown				null	null		null	null	null	null	null	null	5.3	44.99719:32939 45.01551:25962 45.03351:16717 47.79098:4034 48.07614:3917 48.92299:4732 50.01513:27560 53.03864:3841 55.05432:68972 56.06209:19166 57.03362:7215 57.06994:13769 58.07335:1742 59.03129:8933 59.04919:8472 61.01048:8663 62.01518:11937 63.023:7965 64.03086:11312 66.04643:3722 67.0542:38512 68.06213:13825 70.07779:27522 71.04916:19838 72.08888:4889 73.04689:308239 74.01523:14670 74.04634…	0	0	0	0	0	5.88043e+06	0	0	0	0	0	0	7.75551e+06	3.88266e+06	1.65518e+06	0	0	0	0	0	0	0	0	0	0	0	0	0	0	0	0
239	9.625	1619.17	159.117	Unknown				null	null		null	null	null	null	null	null	9.58	45.66238:7157 45.73843:7976 45.91841:8226 47.41886:7344 48.02728:7908 48.06126:6724 48.58507:8298 49.40488:7534 50.01513:23066 50.9509:1347 53.0387:2185 55.0179:6382 58.04137:6222 59.04927:14784 60.02068:42275 61.02847:30141 62.01511:10954 64.03081:8955 65.03863:2431 69.03362:4477 71.04913:18584 72.04448:11165 72.08898:6621 73.02842:19509 73.06482:7200 74.01513:10497 74.03619:24272 75.02609:11158…	0	0	0	2.20572e+06	0	1.71249e+06	0	0	0	0	0	0	0	0	0	0	0	0	0	0	0	0	0	0	0	0	0	0	0	0	0
242	9.718	1628.25	81.07	Unknown				null	null		null	null	null	null	null	null	4.01	45.01556:20706 45.19674:10108 53.0387:2387 55.05428:3595 56.06218:3350 57.0699:139640 58.04137:1352 59.04928:19062 63.02297:7474 65.03864:22136 66.04653:10935 67.0543:290346 68.06211:36363 69.03346:7049 69.06997:74783 70.04137:12407 70.07774:23467 71.04916:11651 71.08549:3757 72.05695:11511 73.0284:5294 73.04684:64224 74.05022:10123 77.03856:58134 78.04653:41170 79.0542:132646 80.06206:3836 81.06…	5.58507e+06	1.67303e+06	4.11426e+06	2.20464e+06	2.89649e+06	1.13303e+07	1.79135e+06	6.17169e+06	1.665e+06	2.50552e+06	1.92e+06	6.52496e+06	2.77794e+06	2.87441e+06	5.80838e+06	0	3.00633e+06	0	9.6154e+06	4.40914e+06	2.37063e+06	2.26986e+06	2.31838e+06	4.16605e+06	3.73895e+06	1.92019e+06	2.645e+06	1.83931e+06	0	0	4.39561e+06
243	9.744	1630.75	59.0493	Unknown				null	null		null	null	null	null	null	null	8.24	44.05767:2261 44.99723:6652 45.01555:6918 45.49157:6180 49.43156:6514 50.01519:14943 53.03869:1638 55.05427:15263 56.06216:8976 58.04147:7611 58.0733:2606 59.04925:145809 62.01512:3331 69.03345:413 69.06995:56670 70.04136:3551 70.07773:10654 71.04913:5028 71.08561:21630 73.0284:1985 73.04682:18362 73.06493:5078 74.01513:6186 74.04639:4156 75.02609:16737 76.03077:12498 77.00532:1411 82.53464:2568 …	3.4344e+06	0	0	0	0	2.0545e+06	0	0	2.58861e+06	0	0	0	1.95155e+06	0	5.96535e+06	0	2.14905e+06	1.69423e+06	5.05465e+06	0	0	2.44217e+06	0	1.16594e+06	2.69884e+06	2.4429e+06	1.08177e+06	0	0	2.40816e+06	3.20985e+06
246	9.797	1635.95	207.138	Unknown				null	null		null	null	null	null	null	null	8	44.2775:16191 44.99714:22244 45.01554:17913 45.60213:17307 45.9494:16707 48.70036:16240 48.98142:20569 49.16968:16843 49.2465:15609 49.52507:16299 50.01518:67958 55.01799:5044 59.04925:13783 61.00734:13001 62.01512:2902 63.02294:2703 72.05693:6261 73.04682:8051 74.01514:16202 75.02608:18839 75.04388:10332 80.06205:43299 81.03356:20836 81.06995:477632 82.0413:15041 82.07781:131104 83.0491:13717 84…	0	0	0	0	0	2.67211e+06	0	0	0	801989	0	0	0	0	2.72222e+06	0	0	0	0	0	0	0	0	0	1.21337e+06	0	0	0	0	0	0
248	9.829	1639.13	157.101	Unknown				null	null		null	null	null	null	null	null	8.97	44.05762:8522 45.3624:5949 59.03127:664 61.01046:503 62.0152:1570 69.03349:6593 70.07777:15666 71.08552:70923 72.08885:6959 73.04688:135064 74.01518:6399 74.04649:11178 75.02615:15838 75.04376:395 80.04961:1048 82.07768:38871 84.09347:22777 85.00736:1615 85.0284:2532 85.06482:62311 85.10128:70866 87.08058:5638 89.03872:7410 93.0573:1002 93.94144:1993 94.04149:5642 96.00422:807 96.99389:352 98.109…	0	1.03855e+06	0	0	0	0	0	0	0	0	0	0	1.46005e+06	0	0	0	0	0	0	0	0	0	0	0	0	0	0	0	0	0	0
253	9.95	1650.99	145.101	Unknown				null	null		null	null	null	null	null	null	7.29	45.01554:20483 45.407:7258 48.78745:7417 49.1695:6180 49.23694:6940 55.01798:10689 57.06999:79900 59.03122:2102 61.00734:2846 62.01526:879 63.02294:10324 64.03078:1801 66.04653:4050 68.02577:7012 69.03359:9637 69.06994:12402 70.07772:30574 72.05709:891 73.04681:12626 74.01514:3524 74.03633:1014 75.04404:4656 78.0465:3378 79.05434:45955 81.06995:1715 82.04128:13513 83.04908:26741 83.08546:54948 84…	0	0	0	440470	686372	0	0	0	444110	1.18131e+06	0	0	0	683339	453706	0	665903	0	0	732970	0	0	0	0	0	0	0	0	0	0	0
259	10.127	1668.34	135.117	Unknown				null	null		null	null	null	null	null	null	4.91	44.05767:2720 45.03355:30205 45.6647:7615 48.90697:7547 49.81488:7712 57.03357:2875 58.04135:10411 58.0733:852 59.04927:4745 61.01054:2144 66.04651:3612 67.05428:7879 68.06207:8931 70.04136:7789 71.04928:7306 72.0571:6946 73.02851:1514 74.01514:500 75.02608:10831 77.0053:4478 80.06204:39886 81.06995:83375 82.0778:62313 85.0073:275 85.06474:15640 87.08051:1585 92.06204:57963 94.07764:7339 95.08556…	0	0	0	0	0	1.69733e+06	0	0	0	0	0	0	0	0	0	0	0	0	0	0	0	0	0	0	0	0	0	0	0	0	0
260	10.173	1672.88	163.112	Unknown				null	null		null	null	null	null	null	null	4.79	44.0576:16594 44.99716:14905 45.01556:11447 45.03356:13855 45.07042:6517 45.09642:1545 45.83275:6910 50.01519:40903 58.04147:8659 59.04925:17478 61.00734:883 63.02293:8947 71.0491:9588 73.02852:3426 74.01517:3099 74.04643:304 75.02608:4538 82.53484:2695 84.05699:8260 85.06477:11164 87.04407:7538 87.08054:4029 88.05186:4410 88.95099:290 89.03866:6458 90.04652:5122 91.03754:388 91.07019:596 94.0414…	186483	0	193265	0	360065	0	0	176943	407617	0	0	293553	0	0	314486	0	0	305134	0	0	0	0	0	0	0	0	207900	0	0	239553	0
267	10.3	1685.26	155.085	Unknown				null	null		null	null	null	null	null	null	7.31	45.01555:34291 45.03355:5995 50.01516:33164 55.018:3647 57.03358:3029 63.02295:4641 65.03863:8900 67.05429:100328 68.06212:17842 71.08563:38536 73.04683:225777 74.01514:8330 74.0465:16857 75.0261:33756 75.04372:15759 76.03078:8135 77.03855:126481 78.04653:55966 79.05419:266905 80.06206:67838 81.06997:59822 82.04131:3410 82.07783:1187 83.04913:20683 84.05701:4339 85.02836:113396 85.04688:111664 85…	0	0	0	0	0	0	0	0	0	0	0	0	0	0	0	0	4.97224e+06	0	0	0	0	0	0	0	0	0	0	0	0	0	0
269	10.327	1687.96	159.117	Unknown				null	null		null	null	null	null	null	null	3.79	44.05759:5140 44.22788:8115 44.3277:7719 44.99715:31301 45.01555:24661 45.03354:16411 45.58858:9157 48.19911:8852 50.0152:10491 55.01798:1875 63.02294:17624 69.03358:1861 71.04926:11484 73.00727:8490 73.02839:6688 73.06474:1888 74.04642:15726 82.06522:12454 84.05697:99454 85.00749:737 93.05746:7162 97.06486:32845 101.03871:4049 102.96669:588 104.02572:5498 105.04489:15941 106.04148:1971 108.05697…	0	0	0	0	0	0	0	0	0	838684	694630	0	0	0	0	0	0	0	0	0	0	0	0	0	0	0	0	0	0	0	0
270	10.343	1689.46	83.0855	Unknown				null	null		null	null	null	null	null	null	3.23	45.03357:1919 47.52219:7119 48.77639:7171 55.01797:59210 55.05436:115241 56.06215:36549 57.06999:86868 58.07329:9339 61.00734:13035 62.01514:830 67.05428:116017 68.06207:32147 69.03359:8028 69.06994:257606 70.07771:247800 71.08561:87629 73.02839:176550 77.00532:1966 82.0778:92208 83.04908:33557 83.08546:357136 84.0934:70005 85.06475:21879 86.10471:4674 87.04412:28319 87.0805:647 91.07134:742 93.0…	0	0	0	0	0	0	4.73181e+06	0	0	0	0	0	0	0	0	0	0	0	0	0	0	0	0	0	0	0	4.22274e+06	0	0	0	0
276	10.46	1700.83	71.0856	Unknown				null	null		null	null	null	null	null	null	5.8	44.05766:14803 45.66536:10645 46.49667:12237 47.07351:10976 48.53964:8489 48.59907:10806 50.01519:27245 50.03818:10789 53.03868:12517 55.01798:3906 55.05425:60574 56.06216:29480 57.06999:1010215 58.07327:58026 59.04925:4684 61.00733:8559 63.02295:5530 65.0386:35288 70.07771:122711 71.08561:1578489 72.08896:76661 73.04682:30750 75.02606:19902 77.03852:264361 79.05416:127521 84.09341:217130 85.1012…	0	0	0	2.0251e+07	0	6.53731e+07	0	0	0	5.8331e+07	0	0	0	0	0	0	2.36639e+07	0	0	0	0	0	0	0	0	0	0	0	0	0	0
277	10.474	1702.1	97.1013	Unknown				null	null		null	null	null	null	null	null	6.63	44.06435:8692 45.03356:25677 48.06278:7847 49.43361:8114 53.03868:7687 61.00733:9486 63.02293:28108 65.03861:104382 69.03359:7854 71.0491:9602 73.04681:77569 73.06474:8688 74.04642:2653 75.02608:47303 76.03076:28123 77.03854:337372 79.05418:312723 80.06205:39075 81.06995:511890 85.02833:13185 87.08049:2716 88.03075:5490 89.03864:152671 90.04662:22337 91.03869:17058 91.05432:677858 91.07088:6250 9…	2.84922e+07	4.72976e+06	5.60075e+06	5.66607e+06	4.22e+07	1.24954e+07	0	0	0	1.07127e+07	4.38052e+06	0	0	4.0177e+07	0	0	0	2.79623e+07	0	0	0	1.67849e+07	0	5.303e+06	0	0	4.94288e+06	0	6.27748e+06	0	0
278	10.502	1704.6	135.08	Unknown				null	null		null	null	null	null	null	null	5.17	44.54144:14097 45.67913:9572 49.97251:8202 50.0152:44984 59.04923:1266 63.02291:1422 64.03091:2415 73.0649:7578 76.03072:93147 78.04648:48177 83.04919:2628 87.08048:15362 88.03078:59339 92.062:120301 93.5269:32920 94.04146:12461 95.03876:52415 95.04916:36288 98.07252:3432 102.04646:65734 103.0416:6545 104.06214:59935 106.07779:38574 107.04931:252102 108.03398:966 113.13251:16582 114.04639:38141 1…	0	0	3.98996e+06	1.38078e+06	2.49467e+06	0	0	0	0	3.87768e+06	0	0	0	1.38199e+06	4.36677e+06	0	1.40114e+06	0	1.54166e+06	5.63195e+06	0	0	0	0	0	7.7469e+06	2.74411e+06	0	0	0	0
286	10.648	1717.49	97.1013	Unknown				null	null		null	null	null	null	null	null	10.23	45.66486:9744 46.78406:8679 48.21447:11200 53.03868:6772 55.01798:14052 55.05426:102061 57.03356:814 59.04922:3330 61.00734:14764 62.01515:1570 63.02295:12308 66.04638:736 67.05428:28458 69.03359:4259 69.06995:290966 70.07772:24834 71.04924:1608 71.08562:41504 72.08896:4616 73.02855:12633 73.04681:19460 73.06475:7859 74.03616:18373 75.04369:4444 77.00532:9637 81.06995:46939 82.0778:33855 83.04909…	0	0	0	0	0	0	0	0	0	0	0	0	0	0	0	0	0	0	0	0	0	0	0	0	0	0	0	0	0	1.11484e+07	0
288	10.679	1720.23	87.0441	Unknown				null	null		null	null	null	null	null	null	9.73	44.99722:31296 45.03351:22820 46.35697:9418 47.97174:16786 48.77044:9688 49.06009:9390 53.0387:5479 55.01789:165296 56.06216:4892 57.03357:17809 59.04924:52391 62.01514:8369 63.02297:5800 64.03081:3225 65.03864:6767 73.06479:51347 73.9784:3249 74.03619:1210594 75.04408:237314 75.97547:17809 76.03078:20495 77.03856:51015 78.04654:6085 79.0542:29425 83.04913:76670 84.05708:59777 87.04411:1802766 87…	0	0	984693	0	1.00397e+06	1.34181e+06	0	0	1.19825e+06	0	0	0	4.86223e+06	0	0	0	0	0	957103	0	0	0	0	0	0	0	0	0	0	0	0
296	10.911	1740.79	107.049	Unknown				null	null		null	null	null	null	null	null	4.56	45.03355:11878 48.47527:6595 50.01512:25451 55.0543:38217 57.06992:147441 59.03126:8281 59.04917:15623 66.0464:8135 68.06214:25266 70.07776:29777 71.0855:113783 72.05697:7978 73.04687:26307 74.0463:4279 76.03084:3962 78.04638:9424 79.05422:125251 80.0621:49332 81.03356:8645 81.07:22840 82.07767:12138 83.04914:4579 84.09346:4677 85.06478:7539 85.10126:102586 86.01512:1881 86.10455:21079 87.02299:3…	748837	472554	2.58326e+06	496416	2.06984e+06	1.10259e+06	0	754538	954984	1.71412e+06	0	844532	0	969994	1.76271e+06	0	1.11299e+06	1.09981e+06	555238	1.34286e+07	542539	0	0	774539	602925	2.16213e+06	1.51313e+06	837281	584307	0	609932
297	10.93	1742.44	121.065	Unknown				null	null		null	null	null	null	null	null	3.96	44.11597:7797 44.38796:7955 45.01554:19171 45.03355:28683 47.80388:7619 49.32406:7020 50.01511:15951 51.02301:3470 53.03869:11644 55.01788:1722 63.02293:15233 66.04642:2886 67.05428:43674 68.06207:632 71.04912:2907 73.0284:3934 74.01515:11621 77.00533:4531 77.03854:43203 78.04651:34906 79.05436:91466 80.06204:44744 81.03353:381 81.06995:171176 88.0308:1872 88.951:4226 93.06998:55226 93.94138:3061…	0	0	1.89531e+06	0	1.16793e+06	0	0	0	0	920354	0	0	0	0	1.19153e+06	0	701490	0	0	1.09911e+07	0	0	0	0	0	1.89623e+06	652508	0	0	0	0
301	11.018	1750.25	135.08	Unknown				null	null		null	null	null	null	null	null	4.48	44.99715:4766 45.01554:30746 45.03357:43869 46.83427:4556 48.3418:8687 48.81318:5547 50.13793:6615 57.06997:32414 59.03122:11579 64.03078:7910 65.03859:7256 71.08559:93562 72.05708:7098 72.08894:10214 74.01512:5198 75.02607:1836 76.03074:9377 77.00531:1521 78.04649:19415 82.04148:3679 85.02853:4753 85.04684:17882 85.06477:2855 85.10118:106594 86.10445:12689 87.02288:4350 88.05184:4396 89.05962:79…	0	0	4.71027e+06	0	2.67237e+06	0	0	0	0	3.09807e+06	0	0	0	0	4.47488e+06	0	0	0	0	1.21656e+07	0	0	0	0	0	6.02691e+06	0	0	0	0	0
304	11.118	1759.14	149.096	Unknown				null	null		null	null	null	null	null	null	89.91	44.05766:21066 48.23955:8977 49.86844:5968 57.0699:53194 58.07331:11921 62.01513:1722 64.03081:2989 68.06214:9604 71.08564:156418 72.04447:20714 72.08898:5515 74.04645:1962 75.0261:46998 77.0054:5013 85.10123:133000 86.01515:10564 86.10452:11601 87.02297:2626 87.08053:2883 89.03867:25703 90.04654:4392 91.03849:9236 93.05726:6488 93.06548:11421 93.07002:29417 95.04926:7016 95.0856:58011 95.93931:1…	0	0	2.35322e+06	0	1.30887e+06	0	0	0	0	1.01105e+06	0	0	0	0	999931	0	0	0	0	8.49677e+06	0	0	0	0	0	2.09148e+06	790512	0	0	0	0
305	11.128	1759.96	111.044	Unknown				null	null		null	null	null	null	null	null	13.47	45.03358:16301 45.19137:7404 55.01789:2986 57.03358:7901 57.0699:66250 59.0366:4424 59.04927:3108 60.02056:5862 61.00736:6185 67.0543:36207 69.03346:3741 71.04913:9207 71.08564:106917 72.04447:27797 72.08898:20704 73.0284:9147 75.02611:39159 80.06208:27267 81.06998:58335 82.04132:3008 82.07783:53776 83.04913:121508 84.05704:30148 84.09344:22720 85.02836:5889 85.06478:8959 85.10123:160369 86.01516…	0	0	0	0	0	0	0	0	0	0	0	0	0	0	0	0	0	0	0	0	0	0	0	0	0	0	0	4.74751e+06	0	0	0
306	11.138	1760.89	104.062	Unknown				null	null		null	null	null	null	null	null	7.66	44.05767:33327 44.12211:7148 49.04462:7982 50.0152:10506 56.06216:27236 57.07:41088 58.0733:5991 59.04926:4372 60.02071:3334 63.02295:8362 64.0308:6094 68.06209:18341 69.03361:6874 70.07773:60809 71.04928:5416 71.08562:95126 72.04448:16551 72.08897:3166 73.0284:18818 74.01516:11511 74.04643:10036 75.02607:56423 76.03078:36665 77.00533:6511 77.03854:36438 78.04652:134340 79.05418:31448 80.06204:68…	0	0	0	3.42839e+06	3.53448e+06	0	0	0	0	0	0	0	0	0	3.445e+06	0	0	0	0	0	0	0	0	4.25752e+06	4.32735e+06	0	0	0	0	0	0
321	11.414	1785.28	83.0855	Unknown				null	null		null	null	null	null	null	null	9.45	44.05758:7069 45.01553:32821 45.68565:6514 49.39704:9741 49.59502:7440 55.05436:418960 56.06216:121701 57.03356:17708 57.06999:135066 61.01054:2209 63.02292:7429 64.03079:3881 65.0386:35251 66.04654:8084 67.05427:388639 68.06206:74755 69.06994:752579 70.07771:251017 71.04924:26361 71.08561:80130 75.02608:72231 76.03076:38259 77.00532:18309 79.05434:63708 80.06203:17197 81.06995:404823 82.0778:315…	0	0	0	0	0	1.18604e+07	0	4.09203e+08	0	0	0	0	0	0	0	0	0	0	0	0	0	0	0	0	0	0	0	0	0	0	0
330	11.582	1800.11	119.086	Unknown				null	null		null	null	null	null	null	null	44.86	44.05758:57898 44.99714:22118 45.89076:10976 53.03868:6551 56.06217:36510 57.07001:509120 58.07333:19657 62.01512:14980 64.03079:12510 65.03863:27775 70.07774:139673 71.08563:766935 72.08897:49707 73.04684:34212 74.04642:24007 77.03855:93680 78.04652:53566 79.05419:61290 80.06206:5061 82.07783:56810 83.0491:5723 84.09343:69965 85.06479:94640 85.10123:730159 86.01519:20822 86.10452:57701 87.04411:…	0	1.17823e+07	0	0	0	0	0	0	0	0	0	0	0	0	0	0	0	0	0	0	0	0	0	0	0	0	0	0	0	0	0
331	11.608	1802.25	93.07	Unknown				null	null		null	null	null	null	null	null	5.1	44.99715:13544 45.56249:7867 53.03868:3550 55.05436:65725 56.06215:16902 59.04922:8247 62.01525:15362 63.02293:10220 66.04177:50581 67.05428:90772 68.06208:5235 69.06995:117613 70.07771:28250 73.02855:5872 73.04681:16056 74.0151:4714 74.04642:8843 75.04369:2915 77.03853:95987 78.04651:78303 79.05435:435617 80.05588:88295 80.06203:122974 81.06995:100917 82.0732:30525 82.0778:52308 83.04926:3047 83…	6.7307e+06	7.21635e+06	7.03086e+06	4.4676e+06	4.53521e+06	1.31299e+07	4.29751e+06	5.03978e+06	4.81758e+06	6.34179e+06	3.69835e+06	3.72257e+06	5.72554e+06	5.80701e+06	9.52601e+06	4.12607e+06	9.43226e+06	5.56457e+06	5.90403e+06	3.97525e+06	5.42641e+06	5.80468e+06	5.47299e+06	4.60061e+06	6.73993e+06	2.68677e+06	4.41926e+06	7.40249e+06	4.22227e+06	6.34016e+06	5.3843e+06
334	11.655	1805.98	135.117	Unknown				null	null		null	null	null	null	null	null	7.26	44.72273:8651 46.38208:8685 47.5943:8376 53.52153:5966 63.02295:4665 64.03078:2258 65.03862:8718 73.02855:5723 73.06475:4168 74.04642:9009 75.02609:5381 76.03078:1331 78.04652:18595 79.05418:104530 80.06206:25205 85.00729:1721 87.02294:1180 87.0805:6710 89.03865:3452 91.03776:3781 91.05433:50315 91.07018:6400 93.07001:247491 94.04144:1373 94.07005:29445 94.07768:106789 95.08559:78671 95.93928:388…	2.50249e+06	2.67977e+06	2.98997e+06	2.74293e+06	2.19217e+06	8.47598e+06	2.92286e+06	1.91485e+06	2.46655e+06	3.75676e+06	2.27489e+06	3.52715e+06	2.98692e+06	3.30564e+06	6.32775e+06	2.19803e+06	4.54487e+06	2.45636e+06	4.14435e+06	2.42002e+06	2.76541e+06	2.99113e+06	3.25884e+06	2.02974e+06	4.56475e+06	1.88031e+06	2.64249e+06	3.28245e+06	2.59664e+06	2.70241e+06	3.46013e+06
336	11.698	1809.44	120.021	Unknown				null	null		null	null	null	null	null	null	5.93	45.0335:3881 46.63823:6906 49.64874:6470 49.65541:7423 49.83644:7988 61.01046:13885 62.01517:10396 62.99963:11985 63.02299:2520 64.03085:10062 65.03867:20888 73.02846:15760 73.04688:12858 75.02613:29855 75.04376:5501 77.00539:7669 77.0386:16921 81.03359:2928 84.09347:18473 91.03854:1551 91.0544:126043 91.07096:1813 92.02563:71292 92.06212:6455 96.05702:5965 96.99386:11454 98.0153:14696 99.02303:1…	0	0	0	0	0	0	0	0	0	0	0	0	0	0	0	0	0	0	0	0	0	0	0	0	0	0	0	0	4.72478e+06	0	0
338	11.736	1812.51	105.07	Unknown				null	null		null	null	null	null	null	null	5.32	44.47921:7065 44.53053:6502 45.03358:12756 45.48642:7680 45.53108:8216 47.96645:7459 50.01516:29019 56.0621:13912 57.03362:10137 59.04916:2410 61.01046:12314 63.02299:27519 70.07778:21758 73.02845:15614 75.02615:23826 75.04376:6416 77.00538:9277 81.03359:6337 82.04137:6596 82.07768:9598 84.05706:6782 84.09347:16691 85.00716:3455 85.06483:42660 86.0152:7662 91.0544:101840 92.02583:14391 93.05731:9…	0	3.05428e+06	0	0	3.4631e+06	4.52294e+06	0	0	0	4.01708e+06	3.62634e+06	0	3.11221e+06	0	0	0	0	0	0	0	0	0	0	0	0	0	0	0	0	0	0
339	11.747	1813.33	247.205	Unknown				null	null		null	null	null	null	null	null	6.05	44.99718:10796 45.03354:10692 45.83178:6332 46.778:6497 48.81203:6291 57.03362:1705 61.00727:864 62.01517:2241 64.03085:6319 65.03868:14765 66.04642:6718 67.05421:16738 69.03351:1476 73.0469:14040 77.00539:3266 77.03862:64243 82.07772:10504 87.04416:6800 90.04636:3700 91.0542:107989 92.06214:46967 93.05732:3038 94.04153:5806 95.0491:1372 96.00423:415 96.9939:1498 98.03642:1070 99.0442:932 102.046…	183065	33709.2	50638.6	161310	29424.4	232432	144050	0	0	73958.9	98880.9	103210	47999.1	0	247810	0	54888	77092.9	135888	0	0	76930.8	0	169821	70078.1	42057.6	0	0	0	29271.2	49087.3
344	11.837	1820.6	87.0442	Unknown				null	null		null	null	null	null	null	null	5.75	44.05771:22958 44.53349:7532 44.99711:34131 45.03351:36319 48.46262:8126 48.77992:7659 55.01794:9935 55.05433:44077 56.06212:11925 57.03351:8345 57.06995:62036 58.07336:1300 59.04919:35234 60.02065:164415 61.00728:6345 61.02853:226608 65.0387:8921 67.05422:75938 68.06216:29037 69.03352:1123 70.04128:8655 71.04921:15884 72.05701:6203 72.08888:6511 73.00737:5132 73.02849:123553 73.04691:6511 73.064…	0	0	0	0	0	0	0	0	0	3.72018e+06	0	0	0	0	2.33002e+06	0	0	0	3.0908e+06	0	0	0	0	0	0	0	0	0	2.09975e+06	0	0
345	11.852	1821.74	145.101	Unknown				null	null		null	null	null	null	null	null	3.75	46.79515:9153 50.0152:31418 55.01788:15272 62.01514:1704 63.02294:7833 69.03361:313 74.01514:2379 74.03619:115920 74.04644:6586 75.02608:7525 75.04413:26215 77.00533:584 85.00731:2338 86.01506:3099 87.04409:3122 87.08052:3453 91.03848:588 92.06205:106010 95.9393:8397 96.00417:681 101.05973:23632 117.05743:8202 120.09347:21867 120.97732:7334 121.02841:2249 122.03652:5608 122.07272:249 123.0441:126…	0	0	0	0	0	0	0	0	0	1.61831e+06	0	0	0	0	0	0	0	0	0	0	0	0	0	0	0	0	0	0	0	0	0
346	11.891	1824.92	149.133	Unknown				null	null		null	null	null	null	null	null	3.03	44.39463:3008 45.03354:14663 45.62106:5353 46.06164:5247 50.01518:661 50.95089:5330 53.03869:11052 56.06216:14467 57.07:27790 58.04136:47267 60.0207:8745 61.02845:16692 62.01514:7029 71.04911:93214 72.05693:4207 73.0284:5474 77.00533:2783 78.04651:9031 80.04955:921 81.06995:29030 82.0413:376 82.06524:4168 85.02834:438 86.01511:1109 86.07253:146459 87.04408:11307 87.0805:5631 90.04652:3695 91.0375…	0	1.30753e+06	1.26162e+06	904690	1.18731e+06	2.92503e+06	1.50091e+06	0	722557	1.21356e+06	2.77444e+06	1.45077e+06	1.58301e+06	891205	2.31827e+06	2.68092e+06	1.61595e+06	1.12801e+06	1.30186e+06	912544	809405	1.66481e+06	952741	602606	1.5629e+06	954090	1.61399e+06	1.35443e+06	832015	774759	1.48816e+06
349	11.94	1828.81	133.065	Unknown				null	null		null	null	null	null	null	null	3.76	44.70764:4863 44.99715:8378 45.03357:27185 47.39292:5267 48.18412:5321 50.01518:23374 61.00735:8208 62.01515:4236 63.02294:10865 71.08561:8837 73.0284:9968 77.03853:289755 78.04651:35744 79.05435:44172 81.52689:8459 85.1012:16352 86.01507:6401 87.02296:3789 87.04411:8864 87.08046:1668 89.03865:14956 90.04656:8272 91.0709:2065 93.05749:6046 95.04923:58803 95.9393:5341 98.03634:5061 99.1169:13856 1…	8.24494e+07	0	0	0	0	0	0	0	211083	0	0	0	0	3.32426e+08	209873	0	0	0	208982	148992	0	0	230944	0	0	0	0	0	0	0	0
352	12.007	1834.14	95.0856	Unknown				null	null		null	null	null	null	null	null	3.2	44.05759:3160 44.99723:2475 45.01555:24776 45.03357:17517 45.76244:7887 45.84316:8116 46.86251:9594 50.01519:40651 53.03867:1467 55.05427:67760 56.06218:4206 57.07001:20128 59.03124:2341 59.04926:43279 62.01513:2012 63.02296:804 65.03863:29253 67.05429:346859 68.0621:100356 69.06996:146925 71.08563:24136 72.05711:3958 73.04683:58586 74.04642:15287 75.04371:3886 77.03855:47690 79.05419:108536 80.0…	1.05276e+06	608798	500368	1.98079e+06	790508	2.31161e+06	1.66663e+06	668415	675138	1.85933e+06	0	836842	1.05052e+06	773230	522733	1.19397e+06	1.35569e+06	641257	1.99942e+06	1.27381e+06	782985	3.74006e+06	4.46311e+06	2.89975e+06	0	1.07756e+06	2.277e+06	2.39319e+06	0	0	843270
355	12.075	1839.62	95.0856	Unknown				null	null		null	null	null	null	null	null	3.89	44.05764:6109 44.87104:9703 45.03354:10807 45.24454:8004 45.58517:8215 55.05437:64534 56.06214:31691 57.03356:2975 57.06999:182995 58.04133:115154 58.07329:7808 59.04924:62762 60.0207:9930 63.02294:8170 64.03078:6538 66.04654:19923 67.05428:37272 68.06206:42045 70.07773:161669 71.04912:126597 71.08562:169571 72.08897:9167 76.03077:4482 78.04651:22913 79.05418:24601 80.06204:33134 81.03352:4059 81…	0	0	0	2.94e+06	0	4.03685e+06	0	0	0	4.01675e+06	0	0	3.2406e+06	3.18023e+06	3.11675e+06	0	4.60127e+06	3.6662e+06	2.92029e+06	3.29742e+06	3.12401e+06	3.13292e+06	3.39082e+06	4.40298e+06	4.54788e+06	0	5.43188e+06	4.38743e+06	4.30923e+06	3.37405e+06	0
356	12.087	1840.53	214.172	Unknown				null	null		null	null	null	null	null	null	4.15	44.99714:17986 49.32555:8201 53.03869:7913 55.05426:156634 56.06216:22939 57.07:186168 58.04136:115710 58.07329:8139 59.04925:55496 62.01513:3179 64.03079:5989 65.03862:10774 66.04651:12722 67.05428:134542 68.0621:32879 69.06995:371659 70.07773:267560 71.04912:125888 71.08562:238801 72.08896:8955 74.01509:2955 74.04643:2678 80.06205:43877 81.06996:417976 82.07782:84371 83.0491:32845 83.08548:1816…	0	0	0	274828	0	0	0	0	0	0	446992	0	185363	0	264817	0	0	0	0	0	0	0	0	0	0	0	0	0	0	0	0
357	12.09	1840.82	185.117	Unknown				null	null		null	null	null	null	null	null	6.66	44.02132:6952 45.02786:7869 47.36538:7556 48.21176:8076 55.01796:8311 55.05434:107592 56.06213:49894 57.03354:6304 57.06996:4711 60.02068:14091 61.00731:5071 65.03858:34291 69.03357:6527 69.06991:94792 71.08558:197752 73.02851:13882 74.04639:6191 75.0262:4666 76.03072:6506 77.03867:11475 79.05431:49763 80.062:7768 82.5348:4884 83.04923:23668 84.05714:10253 84.09336:35809 85.06493:5037 85.10117:16…	0	0	0	0	0	0	0	1.7189e+06	0	0	0	0	0	0	0	0	0	0	0	0	0	0	0	0	0	0	1.25314e+06	1.29172e+06	0	0	0
358	12.1	1841.6	179.086	Unknown				null	null		null	null	null	null	null	null	4.07	44.05767:15042 45.00404:6644 45.03355:9490 48.96698:7901 55.01798:5717 56.06214:6975 57.06998:51547 58.04145:22898 61.00733:1305 63.02293:5302 68.06206:14560 70.0777:46076 71.04909:22807 71.0856:95865 73.02854:8941 73.06491:4865 74.01512:1001 75.04369:5145 78.04649:23377 80.06203:23306 81.06994:135574 83.08565:177200 84.05697:1567 85.06476:54370 85.10119:70986 86.10448:5216 87.04407:26113 87.0678…	0	0	0	0	1.18605e+06	0	0	0	0	1.39815e+06	0	0	0	1.59412e+06	0	0	0	0	0	0	0	0	0	0	0	0	0	0	0	0	0
370	12.37	1863.23	141.07	Unknown				null	null		null	null	null	null	null	null	4.24	44.05758:1925 44.74111:3045 45.01554:10657 45.03354:750 45.12463:8507 48.39336:3359 50.01519:21909 55.05427:8441 56.06217:13323 58.0733:1777 61.00735:4558 62.01513:1694 64.0308:5201 65.03863:1807 66.04653:9413 68.06207:10391 69.03361:5699 71.04912:508 71.08563:44562 73.04684:20244 75.02609:7904 75.04371:991 76.03079:36483 77.00533:3721 77.03855:8640 78.04652:11937 81.06997:134672 82.07783:5223 83…	0	0	595218	0	0	0	0	0	732638	0	517789	0	752880	0	0	0	0	0	0	0	0	0	0	0	0	0	0	0	0	0	0
372	12.422	1867.4	99.0804	Unknown				null	null		null	null	null	null	null	null	6.11	44.05766:4564 44.56809:5846 44.99715:16964 45.01554:12131 45.03355:1431 48.76103:6003 48.99753:6854 49.93941:6790 53.03868:2467 56.06217:2870 57.03356:3372 59.03123:4091 59.04924:32028 61.00734:1218 63.02294:9769 64.03079:2421 70.07772:47935 71.04906:5060 75.02606:12501 76.03075:5478 77.03853:21351 78.04651:908 79.05417:77860 80.06204:12655 81.06995:253167 82.0778:11739 83.04909:34179 84.05698:33…	2.34462e+06	1.6783e+06	1.8753e+06	1.3818e+06	1.26158e+06	904418	1.53195e+06	1.74254e+06	1.43716e+06	1.22432e+06	1.63584e+06	1.39051e+06	404321	1.06938e+06	685037	932403	1.95696e+06	1.19136e+06	3.78085e+06	2.45327e+06	1.57824e+06	2.8702e+06	2.93738e+06	719575	746926	796131	2.08812e+06	360909	1.2572e+06	1.86126e+06	1.34498e+06
373	12.435	1868.39	213.163	Unknown				null	null		null	null	null	null	null	null	5.01	44.05758:14486 44.22384:5826 45.03354:4336 45.6622:5447 47.42533:6630 49.03925:5178 55.05427:2638 57.06989:21708 58.0733:1207 59.04926:8363 67.05429:35576 68.0621:11522 69.03358:7908 71.08563:13460 72.08897:177 73.04684:2118 74.01514:3017 75.0261:11228 77.00534:550 79.05419:670 80.06206:9657 81.06997:3211 82.07782:2985 83.04909:10658 83.08549:8631 84.09341:4155 85.10123:10038 86.01508:216 87.0441…	259558	982845	432204	363423	0	523723	0	272159	1.567e+06	0	0	0	304632	0	0	0	0	362926	0	0	395288	270073	0	0	412007	0	570743	0	0	0	0
374	12.476	1871.65	91.0543	Unknown				null	null		null	null	null	null	null	null	2.74	44.05759:16473 44.99715:21476 45.40298:7039 46.2353:5455 46.32574:6448 47.47816:7909 48.54436:6852 48.70715:6531 49.87402:7049 53.03869:1548 55.01788:1280 57.03357:4118 58.0733:3503 59.04924:6714 65.03862:9457 66.04651:6849 68.06209:8624 71.04909:10492 72.0888:340 73.04683:8863 74.04643:3350 84.05699:6877 85.06477:34686 85.10123:9559 87.02295:344 87.0442:2257 87.08051:3777 88.0308:5507 91.03824:1…	0	0	0	0	0	0	0	0	0	0	0	6.44056e+06	0	0	7.10079e+06	0	0	0	5.99317e+06	0	0	0	0	0	0	0	0	0	0	0	0
375	12.534	1876.35	198.05	Unknown				null	null		null	null	null	null	null	null	7.2	44.05759:4874 45.01555:10785 58.07329:2973 61.00734:3598 62.01512:1088 63.02294:2166 66.04637:5049 70.0777:9780 71.04911:4349 73.06492:1484 74.0151:4451 75.02608:3633 76.03075:3893 80.06204:2557 81.03352:625 84.05698:2408 84.09339:13084 85.00729:1800 85.0648:25634 85.1012:30946 86.10449:4310 87.02294:323 87.04411:3373 87.0805:6245 88.05186:3333 88.95098:1474 91.0373:2261 91.07042:2082 93.06998:20…	0	0	0	0	0	0	0	0	0	0	1.12826e+06	0	0	0	0	0	0	0	0	0	0	0	309559	0	0	0	242706	0	0	0	0
377	12.565	1878.82	92.062	Unknown				null	null		null	null	null	null	null	null	2.39	44.05759:47336 44.70073:17247 44.99723:25318 45.01547:19764 45.03355:26603 45.95175:15302 49.86844:19564 57.03359:11162 58.04148:27997 59.04925:17580 61.00736:36142 63.02295:34166 64.03081:17475 66.04639:33705 67.05428:135633 69.0336:32372 70.04137:66053 73.0284:102582 73.04683:26475 75.02607:11550 76.03078:56170 77.03854:501368 78.04652:147598 79.05418:275493 80.06204:93124 81.03354:12082 81.069…	0	0	0	0	2.51511e+06	3.68164e+06	0	0	2.63669e+06	2.5193e+06	0	2.41697e+06	0	0	0	0	0	0	0	0	0	3.34604e+06	0	0	3.28245e+06	0	0	0	0	0	0
378	12.567	1878.99	105.034	Unknown				null	null		null	null	null	null	null	null	2.98	44.28614:6750 44.99716:19444 45.03357:35115 45.20646:6456 46.1071:6571 46.54106:6289 50.01511:2029 55.018:1224 56.06207:6436 57.03358:2913 58.04137:8979 61.00736:6656 62.01515:10443 65.03864:5639 66.0464:16138 67.0543:36621 68.0621:8204 69.03347:2764 71.04917:2846 75.02609:3217 75.04372:3823 77.00536:6554 77.03856:37154 78.04654:15308 79.04175:5240 81.03355:10985 81.06998:60455 81.5269:130 82.077…	0	0	0	0	0	0	0	0	0	0	0	0	0	0	6.87701e+06	0	0	0	0	0	0	0	0	0	0	0	0	0	0	0	0
379	12.589	1880.75	167.052	Unknown				null	null		null	null	null	null	null	null	11.39	44.11619:2454 46.25048:4958 47.54892:4865 47.62752:5864 53.03869:3674 59.03124:364 59.04926:1526 63.02292:1491 65.03861:2618 67.05428:9287 69.03346:2185 71.08561:22276 72.08897:2701 73.0284:519 73.04681:22980 74.04644:1833 76.03075:3632 77.03853:39052 78.04651:20377 79.05417:2550 80.06203:2663 82.04131:6539 83.04908:10993 84.057:6420 85.02856:4534 85.1012:8638 86.01518:5314 87.02296:4341 90.04653…	0	2.66347e+06	3.6002e+06	1.06926e+06	0	0	4.11887e+06	4.53559e+06	0	1.62485e+06	5.30051e+06	2.55521e+06	0	3.38876e+06	0	1.1838e+06	0	0	0	0	0	0	2.51449e+06	5.146e+06	0	0	5.73491e+06	0	1.57003e+06	0	0
385	12.708	1890.27	92.0621	Unknown				null	null		null	null	null	null	null	null	3.23	44.42332:15306 45.01555:16000 45.03355:24371 45.15932:17772 47.5906:16248 53.03871:10291 56.06217:13874 57.03358:7152 58.07331:9593 59.04927:44907 61.00736:3469 64.03081:7543 67.05429:63679 68.0621:66025 69.03346:11481 70.04137:19795 72.08879:5970 73.02844:29648 74.01516:6699 74.04645:27981 76.03077:40451 77.03856:26551 80.04938:11519 82.07783:92917 85.00732:15473 87.04414:54795 88.05189:8878 89.…	0	0	0	2.3545e+06	0	2.26545e+06	0	0	0	2.48323e+06	0	0	0	0	0	0	0	0	0	0	0	0	0	0	1.97363e+06	0	0	0	0	0	0
388	12.76	1894.41	149.133	Unknown				null	null		null	null	null	null	null	null	4.98	45.01555:22613 46.46257:6199 47.5891:5907 48.60426:7004 49.04083:4148 53.03871:4655 57.03359:7439 61.01044:7345 64.03082:1285 67.05431:38385 69.03363:1995 70.04138:17803 70.07776:21777 71.04914:689 73.06479:5456 77.00536:3619 79.05421:41665 80.06208:17025 82.06508:5133 83.04912:1892 83.08551:12702 84.09344:17432 85.00733:2355 85.02838:11763 85.06482:14271 88.03083:2399 90.04657:2949 91.07093:3480…	1.16439e+06	1.31227e+06	1.20198e+06	1.46088e+06	959139	6.44219e+06	2.12048e+06	1.05316e+06	1.12536e+06	1.93673e+06	1.09259e+06	1.45608e+06	1.83797e+06	1.84759e+06	3.86058e+06	1.75015e+06	3.05872e+06	1.39203e+06	2.40232e+06	1.26574e+06	1.66701e+06	1.82351e+06	1.49441e+06	1.32675e+06	2.88486e+06	1.24505e+06	1.70516e+06	2.35605e+06	1.32149e+06	2.03076e+06	2.3576e+06
389	12.775	1895.59	81.07	Unknown				null	null		null	null	null	null	null	null	3.92	45.01547:38863 45.03355:36375 47.68053:18320 47.83123:17706 48.0414:16830 48.47381:26617 49.9076:18831 53.0387:8556 55.05428:158956 56.06207:68207 58.07331:3496 61.01043:31623 62.01513:20910 63.02297:29676 66.04641:54069 67.05431:735666 68.06211:105693 69.06982:326706 70.04137:55423 70.07774:107587 71.04913:28525 73.0073:8875 73.02841:6004 73.04684:4589 74.04628:17684 76.0308:6268 77.00535:11756 …	5.00337e+06	0	4.69681e+06	0	4.17208e+06	0	0	0	0	0	0	0	0	0	0	0	0	0	4.77074e+06	0	0	0	0	7.49566e+06	0	0	3.92194e+06	8.18849e+06	0	8.57955e+06	0
390	12.792	1896.96	236.128	Unknown				null	null		null	null	null	null	null	null	8.35	44.99716:14871 49.59299:5548 57.03357:480 59.04925:606 61.01055:1906 62.01514:2864 65.03862:1549 66.04652:8926 67.05429:14905 70.07773:16629 71.04912:27451 73.04683:3157 74.03619:29041 75.02607:7542 77.00533:2127 79.05418:18826 80.06206:24904 81.03353:452 81.06996:6757 82.07782:39649 83.0491:23293 83.08548:2399 84.057:70296 84.09341:21509 86.01514:3714 88.05209:1178 88.951:838 90.04658:4410 93.94…	0	228981	0	373065	0	223200	0	0	0	879855	0	0	458787	488057	267220	296060	633307	606779	0	0	0	0	473125	485788	253959	304067	0	384873	0	338920	0
393	12.825	1899.55	81.07	Unknown				null	null		null	null	null	null	null	null	4.32	44.05762:22362 46.29802:8818 47.1369:7618 50.01521:23920 55.0543:60397 56.06209:3247 58.04138:99491 59.04917:94957 66.04643:14293 67.05433:126144 68.06213:84849 70.04141:8286 70.06516:25985 71.04916:126053 72.04452:9248 72.05699:17112 73.02845:6802 74.01519:20655 74.03622:30194 75.02614:8553 76.03082:19678 80.06211:21306 81.07002:341376 82.04137:1996 82.06511:62246 82.07768:175116 83.04916:50097 …	0	0	0	0	0	0	0	0	0	0	0	0	0	0	0	0	0	0	0	0	0	0	0	0	0	0	0	0	0	7.91906e+06	0
397	12.962	1910.03	199.148	Unknown				null	null		null	null	null	null	null	null	3.09	44.99712:11670 45.01551:30086 47.55164:8525 49.76467:7522 53.03868:2149 55.05426:75298 56.06217:3866 57.07:104324 68.06209:26794 69.06995:254543 70.07772:185634 71.0491:2014 73.02837:14802 74.01515:4886 75.04369:8715 83.08547:254178 84.09342:75119 90.04656:9246 92.06204:6385 93.05746:12919 96.9938:11320 97.10134:337000 98.10466:8825 99.04411:10410 99.08037:5641 102.04649:4275 107.08566:31615 109.…	0	0	0	0	0	0	0	0	0	0	0	0	0	0	0	0	0	0	0	0	0	0	0	0	0	0	0	1.0395e+06	0	0	0
409	13.265	1932.96	213.164	Unknown				null	null		null	null	null	null	null	null	9.4	44.05752:15790 44.89343:7265 45.03355:27562 45.74542:6261 47.9665:6835 48.02479:6744 56.06207:42839 59.03113:8649 59.04927:6478 61.00736:5273 64.03082:6315 69.03347:1960 73.02841:29073 75.02613:1560 82.53466:5167 84.09345:4201 85.0648:3670 86.10474:4691 90.04662:9045 91.07022:3792 92.0621:50593 93.05727:3399 97.10114:20931 98.10478:22103 102.96675:9798 104.02582:12920 105.07008:89061 106.0779:249…	0	753199	378929	0	214179	0	0	0	398998	995645	0	297630	395515	0	0	0	367299	226621	0	0	0	0	486633	780787	0	0	357200	0	460905	243166	404934
411	13.304	1935.87	145.101	Unknown				null	null		null	null	null	null	null	null	5.08	44.05761:10232 45.01548:4123 45.28743:7808 50.01514:14577 55.05428:54571 56.06216:24686 59.03125:2457 61.00736:3020 62.01515:2484 63.02295:1338 67.05429:99961 68.0621:43001 69.03347:3482 70.07774:19146 71.04913:4027 72.08899:2887 73.02842:33615 75.02608:26257 75.0439:3376 77.00536:2037 79.0542:33569 81.03355:8746 81.06997:149411 82.07783:19452 83.04909:14442 83.08549:87093 84.05701:28409 87.04414…	967090	2.65306e+06	2.4887e+06	1.23217e+06	1.78743e+06	0	0	0	1.1103e+06	1.52257e+06	0	0	0	0	0	0	0	0	0	0	0	1.20561e+06	1.13976e+06	1.25415e+06	0	0	0	0	0	0	0
413	13.366	1940.57	209.096	Unknown				null	null		null	null	null	null	null	null	3.42	44.02573:12393 44.05759:8747 44.62742:7223 45.03354:20891 47.68805:6629 50.01516:32846 55.01799:4397 59.04925:89675 61.01054:1484 63.02297:11443 65.03862:26278 66.04637:7508 68.06206:619 73.02844:2831 73.04683:661 74.01513:2459 76.03079:11500 78.04652:8565 79.05418:6424 80.06205:10806 81.03352:11796 81.04312:13483 82.53463:15099 83.04913:2641 84.05703:5861 85.06476:3093 87.0805:6384 88.03079:1993…	0	0	0	0	0	236403	0	0	0	0	0	0	0	0	0	0	0	0	0	0	0	0	0	0	0	0	0	0	0	0	0
414	13.369	1940.87	97.1012	Unknown				null	null		null	null	null	null	null	null	3.4	44.99704:17056 45.03353:29916 46.6938:15723 48.29237:11754 49.12397:10113 55.05433:333586 56.06213:29497 57.06995:1480389 58.07335:82561 65.03856:55843 67.05422:192498 68.05766:24253 69.06988:588511 70.0778:32960 71.08555:78732 79.05428:555477 80.06216:103502 81.06987:570981 82.07774:89956 83.08557:777651 84.09332:373841 85.10132:83361 86.01502:12293 89.0153:164421 91.0124:57764 93.06988:658056 9…	0	0	0	0	0	2.55962e+06	0	0	0	0	0	0	0	0	0	0	0	0	0	0	0	0	0	0	0	0	0	0	1.37737e+06	0	0
418	13.514	1951.79	111.117	Unknown				null	null		null	null	null	null	null	null	4.32	44.93409:8446 45.40068:8849 46.9948:11677 49.24623:8660 50.01519:25702 52.22131:23104 52.36455:33040 53.0387:6114 55.05429:54095 56.06208:28485 57.06991:37693 58.07331:4952 62.01514:945 66.0464:7467 67.03191:8309 67.05431:32959 68.06211:6055 69.06366:7088 69.06998:181725 71.04913:7149 71.08549:28681 72.08898:12121 74.01516:5551 74.04645:6923 76.0308:34258 77.03858:31836 78.04637:35523 80.03516:37…	0	0	0	0	0	5.6592e+06	0	0	0	0	0	0	0	0	7.36128e+06	0	2.706e+06	0	0	0	0	0	0	0	0	0	0	0	0	0	0
420	13.521	1952.37	153.048	Unknown				null	null		null	null	null	null	null	null	301.97	44.05759:21655 45.03353:51010 55.01798:110809 55.05436:443013 56.06215:90448 57.06999:451030 58.07328:27357 59.04924:68329 60.02069:492606 61.02844:127796 65.0386:26704 66.04652:27209 67.05428:283678 68.06208:74280 69.03358:23700 69.06378:187223 69.06994:694628 70.07772:169934 71.04913:29667 71.08561:446271 72.08897:31696 73.02839:1455783 73.06477:60592 74.03635:195864 77.03854:40492 79.05417:127…	1.00684e+08	9.94577e+07	1.06065e+08	1.04812e+08	1.07932e+08	1.31855e+08	9.789e+07	1.05126e+08	1.0475e+08	1.41111e+08	1.05877e+08	1.06484e+08	1.30912e+08	1.29587e+08	1.40095e+08	1.14493e+08	1.32565e+08	1.36713e+08	1.11039e+08	1.04683e+08	9.69116e+07	1.23118e+08	1.20498e+08	1.13099e+08	1.22903e+08	1.12923e+08	1.27967e+08	1.27793e+08	8.4184e+07	1.116e+08	9.22434e+07
422	13.548	1954.4	87.0441	Unknown				null	null		null	null	null	null	null	null	3.64	44.05759:52311 45.01554:22631 45.03354:35239 45.32457:10117 45.45386:9571 47.46429:9402 47.52527:10613 47.73263:10555 47.81:10086 49.35486:9361 50.01519:3206 53.03868:5445 55.01798:29706 55.05436:173796 56.06215:25834 57.03355:13248 57.06999:149183 58.07329:2723 59.04922:17195 60.02068:122177 61.02844:35555 63.02292:10138 65.0386:36235 66.04652:21803 67.05427:200589 68.06209:29803 69.03358:13537 …	846916	0	3.32017e+06	1.48014e+06	2.49236e+06	6.08247e+07	765665	2.39183e+06	0	5.85778e+06	1.27815e+06	3.11059e+06	4.27311e+06	3.96087e+06	9.44515e+07	3.31608e+06	3.0002e+07	2.04975e+07	6.53428e+06	2.11672e+06	4.27761e+06	7.06493e+06	1.36922e+07	2.29653e+07	1.69105e+07	1.25098e+07	1.12885e+07	8.04437e+06	1.42551e+06	1.60652e+07	1.86154e+07
423	13.639	1961.29	199.148	Unknown				null	null		null	null	null	null	null	null	3.18	44.77944:6295 47.09127:7447 48.26851:7651 50.01519:9583 61.00735:5624 62.01514:7198 63.02296:6374 66.0464:639 70.07774:57086 74.04644:2845 77.03854:30426 81.03353:4050 82.04131:1019 82.06525:4835 85.00731:976 86.01514:4095 87.08052:1673 90.04656:9191 91.03754:415 91.0702:1164 92.06205:9228 93.05749:5677 93.94138:3987 94.04144:1984 94.53469:9357 96.03397:10278 103.04165:2459 103.05428:2037 104.049…	2.90213e+06	2.25586e+06	0	0	0	2.69675e+06	0	0	3.70654e+06	1.77535e+06	677657	3.27584e+06	1.30874e+06	2.79827e+06	1.3936e+06	0	3.28478e+06	1.76176e+06	1.47723e+06	0	680407	1.38435e+06	2.41247e+06	2.91791e+06	3.1489e+06	0	0	1.07051e+06	855354	1.94469e+06	665573
424	13.66	1962.87	159.117	Unknown				null	null		null	null	null	null	null	null	4.29	44.05759:3612 44.12557:6261 48.20593:7640 48.27816:6506 50.01511:24570 57.03357:6090 59.04924:5676 62.01513:875 65.03861:1982 69.0336:2285 70.07773:13263 71.04928:494 73.04682:6153 74.03635:6175 75.02608:9048 76.03077:1830 78.04651:26229 87.02295:9755 88.0308:11640 89.03865:6709 90.04651:1447 91.03777:1449 91.07019:2955 92.06204:16794 93.07:12692 94.04142:3029 95.04926:5375 95.93929:2881 96.00416…	1.9907e+06	0	2.69427e+06	2.24642e+06	1.66532e+06	5.27947e+06	0	0	1.67692e+06	4.17279e+06	0	0	0	0	2.2766e+06	0	0	0	0	0	0	0	2.30077e+06	1.57902e+06	0	0	0	0	0	0	0
425	13.686	1964.86	145.101	Unknown				null	null		null	null	null	null	null	null	4.41	44.05761:15620 45.01557:6025 48.0602:7448 48.2835:7308 49.45071:7694 56.06207:5442 58.07334:2568 61.00737:6326 63.02295:9274 65.03864:22848 66.04642:7075 73.04686:18044 74.01516:5855 74.04629:6840 77.00533:2280 82.04134:19159 90.04635:2337 92.06208:12286 93.05727:8328 93.94141:7684 94.04147:1802 94.0777:920 94.53472:8585 96.05694:1865 102.04655:5422 103.04169:6543 105.04504:7545 107.04919:5467 10…	1.8186e+06	4.0595e+06	2.90237e+06	8.16368e+06	1.1069e+06	1.91415e+06	0	0	3.36856e+06	1.99708e+06	886944	3.06209e+06	4.0966e+06	844788	1.79696e+06	0	909183	0	894186	0	1.11018e+06	1.9661e+06	3.19327e+06	4.80029e+06	0	0	0	0	799717	0	0
428	13.781	1972.05	95.0857	Unknown				null	null		null	null	null	null	null	null	4.76	44.02576:8324 44.05761:16363 44.99717:30282 48.80643:7083 50.01513:315 55.01794:3445 55.05432:2004 57.0335:10658 59.03129:5260 62.0152:2210 65.03868:11033 67.05421:16901 68.06216:3032 70.04143:6366 74.03624:8211 75.02615:8376 76.03082:4395 79.05425:6292 81.03361:1618 81.06986:77558 82.07771:24718 82.53471:9790 86.01521:167 88.03088:5787 88.95108:4532 89.05972:4608 90.04645:4896 91.07051:2180 93.0…	0	3.99388e+06	0	0	2.20047e+06	2.77188e+06	0	0	0	0	0	0	1.3086e+06	0	0	0	0	0	0	0	0	2.08497e+06	0	2.70954e+06	1.35784e+06	0	0	0	0	0	0
429	13.814	1974.53	193.101	Unknown				null	null		null	null	null	null	null	null	5.51	45.03348:18257 45.6866:13507 45.74776:7956 46.4808:8480 46.66714:8550 48.90075:8043 50.01514:23614 55.01789:5782 59.03124:595 64.03081:4388 66.04642:3742 70.04137:7349 71.04913:5416 73.06477:5497 74.01517:11758 74.03635:10073 74.05004:19031 76.03081:6774 77.00535:5586 80.04957:8127 82.04132:7300 84.05704:9985 85.06479:12555 87.02297:4824 89.0387:27993 89.05966:9688 90.04664:5396 91.03825:1654 92.…	0	0	0	0	0	0	0	0	0	0	0	0	0	0	988113	0	0	0	0	0	0	0	0	0	0	0	0	0	0	0	0
431	13.846	1976.97	179.085	Unknown				null	null		null	null	null	null	null	null	5.35	45.03351:4199 45.43466:10308 46.7429:11528 49.11795:10200 50.01515:3683 53.03874:9110 58.07335:13478 61.00728:2772 62.01519:6042 63.02298:3016 66.04645:13559 74.01506:9630 74.04633:7943 77.0054:2761 82.0777:29131 85.1013:10568 88.05195:5802 90.0464:8740 91.05419:43430 92.06213:45258 93.03371:16452 93.05733:14055 93.06986:33138 94.07775:16134 96.03405:4180 97.06501:7107 97.08347:2241 99.04422:1616…	0	0	0	0	0	0	0	0	0	0	0	0	0	0	458048	0	0	0	0	0	0	0	0	0	0	0	0	0	0	0	0
433	13.865	1978.4	227.18	Unknown				null	null		null	null	null	null	null	null	2.87	44.05763:15897 44.41724:6163 50.01513:961 57.03351:7685 58.04142:6105 59.04921:1745 63.023:5227 66.04645:14015 69.03352:6605 72.08888:2396 73.04691:17898 73.06486:25575 90.04639:758 92.06215:83111 93.03348:4823 94.04131:2874 95.0491:6818 95.93915:802 96.00426:3996 97.06501:6349 101.03857:1091 102.04637:12790 103.04176:2836 104.06207:7032 107.0492:4363 108.05706:3435 113.03841:4439 115.00297:870 1…	0	0	0	1.3287e+06	0	0	0	0	0	0	0	0	0	0	0	0	0	0	0	0	0	0	0	0	0	0	0	0	0	0	0
434	13.879	1979.48	97.1014	Unknown				null	null		null	null	null	null	null	null	3.59	44.05767:29262 44.07974:16686 45.03355:53977 45.32507:18881 46.02324:18856 46.18715:17863 50.0152:69877 50.02432:19329 55.05427:946102 58.0733:5246 59.03124:5444 64.03081:14979 66.04652:14225 67.05429:274120 68.06208:45220 69.06996:989487 70.07774:732333 71.08563:340038 73.04684:19239 74.04645:24681 75.02608:11115 76.03079:23116 78.04652:20457 79.04174:13170 80.06206:25483 81.06997:445808 82.0413…	0	2.41999e+06	0	0	0	2.51884e+06	2.5453e+06	3.18756e+06	0	2.80956e+06	0	0	0	0	2.7526e+06	0	0	0	0	0	0	0	2.62539e+06	2.2538e+06	0	0	2.15853e+06	0	0	0	0
435	13.901	1981.13	169.101	Unknown				null	null		null	null	null	null	null	null	4.51	44.99716:41850 45.47881:6506 46.71046:5804 46.98444:5146 49.95876:5566 55.01799:643 60.02072:983 61.02845:2348 62.01513:1002 63.02294:9311 73.0284:27131 74.01516:9703 75.02608:9295 77.00532:413 77.03854:18792 82.06524:2424 82.07782:3262 85.00729:6910 85.04687:7723 85.0648:1614 86.01515:2252 87.02295:4583 87.08029:6813 88.05186:5052 89.03865:24041 90.04654:6850 91.03777:2211 91.05433:39700 91.0701…	1.24833e+06	1.36926e+06	1.4684e+06	1.21274e+06	1.52274e+06	1.94498e+06	929342	811708	1.28982e+06	1.46865e+06	1.23656e+06	903015	1.23167e+06	920969	1.09782e+06	587222	938833	1.03251e+06	1.31049e+06	376944	797592	651121	702579	886719	617151	504315	1.42169e+06	362777	1.21973e+06	399459	356488
438	13.976	1986.79	70.0777	Unknown				null	null		null	null	null	null	null	null	3.82	44.2466:8375 44.99715:23081 45.01547:47790 45.03349:61845 46.55308:9446 47.42868:8778 47.90894:7588 50.01511:48985 53.0387:9761 55.01789:5327 55.05427:345276 60.02068:1976 61.01055:22621 61.02846:6596 69.03361:10944 69.06995:316806 70.07773:539171 71.04913:15225 71.08562:248210 73.02841:16219 74.03619:40561 74.04645:30622 75.02609:9813 75.04371:2529 77.00534:17878 82.06506:7641 82.07783:46615 83.…	0	0	0	0	0	0	0	0	0	0	0	0	0	3.67419e+07	0	2.84472e+07	0	0	0	0	0	0	0	0	0	0	0	0	0	0	0
445	14.131	1998.53	97.1013	Unknown				null	null		null	null	null	null	null	null	2.65	44.05756:22831 44.9972:12539 45.0335:41431 47.15526:2574 47.73322:2336 49.47148:7791 50.01516:8336 53.03866:5906 55.05435:55294 58.07325:21376 59.0312:13065 59.04924:8236 64.03076:4244 66.0465:16348 67.05425:41260 68.06208:22068 69.06992:142970 70.07769:109557 71.04926:97437 73.02853:5657 73.06489:2443 74.01511:4771 74.03627:1600 74.04639:10035 77.00531:8449 78.04649:11901 80.06202:9759 81.03348:…	0	0	0	0	1.27888e+08	2.69116e+08	0	0	0	0	0	0	0	0	0	0	0	0	0	0	0	0	0	0	0	0	0	0	0	0	0
448	14.189	2002.9	134.06	Unknown				null	null		null	null	null	null	null	null	3.03	45.69776:4253 55.01797:6067 59.03121:3908 59.04924:16969 60.0207:1367 61.01052:694 62.01512:2307 63.02293:10960 65.0386:21562 69.03358:4804 71.04925:20779 74.01511:1429 74.05017:1873 75.02606:29245 76.03075:4549 77.03851:21848 80.06203:12476 82.53481:5167 85.00728:3956 85.06475:27300 86.01511:645 88.05184:5505 89.03865:4615 92.06203:45585 95.93926:3543 96.08068:10077 102.96668:1587 103.04153:2081…	0	0	0	0	0	0	0	0	0	0	0	0	0	0	0	0	0	0	0	0	0	0	0	0	0	0	1.12721e+06	1.63713e+06	0	0	0
450	14.299	2011.01	205.086	Unknown				null	null		null	null	null	null	null	null	4.14	44.05768:15863 44.45235:6184 45.01556:36595 45.94457:5665 46.05277:5737 46.95722:5883 49.09556:6627 55.018:801 58.04148:4652 58.07331:2137 59.03124:4615 69.03346:1465 73.04684:7442 73.06477:4469 74.03635:486 74.04645:4807 75.02608:11029 76.03078:3671 77.00534:3634 78.04653:1063 80.06206:4936 85.10123:6576 86.03635:3830 88.05188:588 94.07768:14942 95.04931:11597 96.04636:5177 96.99384:3632 98.1046…	432775	719013	283137	0	544399	875659	3.0582e+06	1.64674e+06	2.8847e+06	4.8273e+06	1.38099e+06	1.45488e+06	259748	500820	2.3876e+06	0	0	1.33126e+06	0	0	0	0	0	0	1.2397e+06	334617	0	0	0	0	0
451	14.354	2015.12	212.066	Unknown				null	null		null	null	null	null	null	null	2.29	45.03356:8868 46.97458:9848 47.02362:9204 48.7446:18499 49.28086:9348 49.96226:10755 53.0387:9855 55.05428:18699 56.06218:11890 61.00736:3423 70.07773:60062 74.01514:6229 77.03855:81657 78.04653:18090 79.05419:142703 80.91579:2769 82.04131:11956 84.05706:3722 84.09343:12352 85.10123:26559 88.03082:6444 93.07001:208723 94.04141:48732 95.04929:2840 95.93931:1868 96.00417:15933 96.03397:9722 96.9938…	0	0	0	0	0	0	0	0	0	0	443027	0	0	0	0	0	0	0	0	0	0	0	0	0	0	0	0	0	0	0	0
453	14.425	2020.35	91.0543	Unknown				null	null		null	null	null	null	null	null	5.94	44.99715:30661 45.03354:36249 48.62282:10964 50.01519:65118 53.03869:9168 55.01799:3364 55.05428:115093 56.06217:38791 57.03357:1194 57.07001:111779 58.0733:3258 59.04925:3180 60.0207:40718 61.00735:2925 61.02847:72743 62.01514:13299 63.02296:33211 64.0308:6089 65.03863:40121 66.04641:37062 67.0543:333499 68.0621:72832 69.03346:4603 69.06996:149447 70.07774:63237 71.04912:17867 71.08563:105117 72…	0	0	0	0	1.40352e+08	1.16276e+08	1.80229e+08	0	0	5.31755e+08	2.30451e+08	0	0	2.58268e+08	0	0	2.02921e+08	0	4.0077e+08	1.82983e+08	0	0	1.36736e+08	0	0	0	0	0	0	0	0
455	14.572	2031.24	91.0544	Unknown				null	null		null	null	null	null	null	null	7.32	46.94507:8766 56.06209:2355 57.03362:6089 57.06994:2859 59.04915:8009 60.02076:7026 61.00738:4691 62.01517:5671 65.03867:28973 68.06215:22296 70.07779:20830 71.04918:6413 71.08552:41955 72.08887:5245 73.04687:23675 75.02614:14355 76.03082:5749 78.0464:23659 81.07002:24143 82.07768:42479 83.08553:42890 85.00737:2026 85.06486:7808 86.10458:1011 87.02303:428 88.05195:6163 89.0387:1065 90.04662:2126 …	0	0	0	0	0	0	0	0	0	0	0	0	0	0	9.39333e+07	0	0	0	0	0	1.35082e+08	1.0248e+08	0	0	9.63611e+07	0	0	0	0	0	0
456	14.622	2034.99	230.09	Unknown				null	null		null	null	null	null	null	null	127.34	44.05751:3328 45.03355:3705 45.98906:6156 50.01519:1060 55.01798:3567 55.05436:12360 57.06998:8151 59.04924:10551 60.02069:2606 63.02293:3821 64.03079:4484 65.0386:10036 66.04652:2417 67.05427:18487 69.06993:22185 71.0856:14565 72.08896:9557 73.0284:3635 73.04681:5120 74.01512:7966 75.02608:22822 76.03075:15896 77.00531:1123 77.03852:67303 78.0465:4867 79.01794:13292 80.06203:9640 81.06995:39865 …	5.92968e+06	5.68345e+06	5.93111e+06	6.35633e+06	5.88296e+06	1.07055e+07	5.73028e+06	5.35383e+06	5.84163e+06	9.50433e+06	5.98472e+06	5.64563e+06	9.25084e+06	8.99465e+06	1.22374e+07	7.51925e+06	9.45072e+06	9.7508e+06	5.80601e+06	5.63331e+06	5.52413e+06	8.38483e+06	8.37108e+06	7.88026e+06	1.07017e+07	7.75863e+06	8.4205e+06	9.01617e+06	4.10144e+06	7.96899e+06	5.79707e+06
457	14.705	2041.12	91.0544	Unknown				null	null		null	null	null	null	null	null	5.26	44.0576:12231 46.77746:9498 55.01791:5372 56.06209:8199 58.07333:4926 59.03126:3190 59.04918:4960 61.0074:12982 62.01517:479 63.023:8543 64.03083:7341 68.06213:4644 69.03348:883 71.04932:5026 72.08887:2111 73.04687:53101 76.03064:25753 77.00538:6629 77.03859:41721 78.04639:30451 81.07002:48446 85.00736:1693 87.02297:6467 88.05192:6859 91.05438:420504 92.06211:125736 93.06115:1068 94.04151:4836 95…	7.3632e+07	0	0	0	0	0	0	6.36407e+07	0	0	0	0	0	2.59894e+08	0	0	0	6.13129e+07	3.72233e+08	0	0	7.06649e+07	0	0	0	0	0	0	0	0	0
459	14.803	2048.38	247.205	Unknown				null	null		null	null	null	null	null	null	13.55	46.21072:6062 48.22352:5751 48.70639:6073 49.33882:6698 49.46774:6303 55.05432:27571 56.0621:11428 57.06994:5740 58.07334:2822 62.01518:1937 68.06219:10395 70.0778:8765 71.08554:33547 74.01508:4785 75.02615:14565 76.03085:5937 77.00539:1905 78.04642:8478 80.06214:5901 82.07772:7189 83.08556:43531 84.05707:3708 84.09349:18569 85.0074:3196 86.01522:9041 89.03854:10904 90.04641:17311 90.06245:2630 9…	47049.8	0	68853.7	56974.3	10996.7	12407.1	0	0	32173	12508.7	9338.88	0	9074.35	7361.74	0	47748.5	21138.4	0	0	0	0	68294.8	0	0	0	0	0	37218.2	12958.5	61522.8	39603.4
461	14.853	2052.05	233.097	Unknown				null	null		null	null	null	null	null	null	4.75	44.67479:8818 47.54696:9510 48.03626:7074 48.34311:10146 48.79885:8722 50.06265:8720 55.01794:748 59.03117:11407 59.04923:5181 60.02064:4943 61.00731:3733 62.01521:816 63.02301:12845 64.03087:14533 66.04647:4729 67.05421:24962 68.06217:6986 70.0778:13444 71.04919:3400 71.08554:18718 73.06484:6954 74.01524:13741 75.02615:12090 76.03085:3291 77.00542:3450 80.04964:11481 80.06213:8424 85.00736:11538…	0	0	0	0	0	0	0	0	0	0	0	0	0	0	0	0	0	0	0	0	0	0	0	0	540658	0	0	0	0	0	0
462	14.887	2054.57	92.0621	Unknown				null	null		null	null	null	null	null	null	5.89	45.01558:26776 45.56168:5237 53.03873:949 55.01792:4154 57.06993:60109 59.04918:1207 60.02075:345 61.00737:11986 62.01515:8815 64.03085:9727 67.05433:20550 68.06213:7246 71.04917:2344 71.08552:37639 73.02844:14395 74.0152:11396 75.02615:13027 83.04914:14212 85.00736:5626 85.06489:5860 85.10127:29179 86.0152:15599 87.02296:3984 87.04415:1146 88.05193:4221 90.0466:9588 91.07026:5141 91.29465:3393 9…	0	1.51778e+07	8.71187e+07	0	1.12291e+08	3.52783e+07	0	0	0	2.17563e+07	0	0	0	1.55876e+07	0	0	0	0	4.16702e+07	0	0	1.262e+07	0	1.5824e+07	0	0	0	0	0	0	0
463	14.934	2058.1	309.221	Unknown				null	null		null	null	null	null	null	null	50.01	47.90272:14928 49.83935:11517 50.01512:14516 58.0733:5670 59.03126:9602 63.02296:580 64.0308:8309 65.03862:4489 70.07774:28072 71.04912:17524 73.04683:101181 74.01517:1101 74.04646:10858 75.04371:1799 79.04173:7531 81.03353:10471 82.07782:33702 83.04911:22920 83.99951:7867 84.057:19312 86.01513:8342 87.02296:2675 87.04413:10960 88.05187:12130 93.05749:8017 94.04142:8633 95.9393:3607 96.09334:1450…	1.35943e+06	0	0	0	977007	263226	0	1.13295e+06	268627	1.96159e+06	2.90437e+06	584668	0	196727	655207	0	1.11619e+06	2.26318e+06	1.21033e+06	0	0	2.6568e+06	0	0	4.30372e+06	747757	0	0	0	1.47584e+06	405594
466	14.993	2062.42	92.062	Unknown				null	null		null	null	null	null	null	null	5.42	44.14933:9620 45.70438:9623 47.9433:10188 48.89887:8471 55.05426:33465 56.06216:1460 58.07329:5555 61.00734:3606 63.02294:9101 66.04637:11298 67.05428:12849 68.06209:3890 70.07772:19033 71.08562:24542 72.08892:5582 73.0284:9727 74.01514:11924 78.04651:37109 79.05418:12354 80.06204:17228 81.06995:56061 82.07782:20037 83.08548:26413 84.05702:5061 85.10121:11726 87.02296:2603 88.05186:3580 90.04656:…	0	0	1.07255e+08	0	0	0	0	0	0	0	0	0	0	0	0	0	0	1.39042e+08	0	0	1.24774e+08	0	0	0	0	0	0	0	0	0	0
468	15.06	2067.43	113.06	Unknown				null	null		null	null	null	null	null	null	6.36	44.04897:14172 44.05761:17534 45.03349:17257 46.17942:14058 46.63155:14890 47.69629:14670 48.25658:15090 48.62511:14217 49.0074:15920 50.01513:65194 57.03363:6704 59.0492:6511 61.00731:2450 62.0152:2178 63.02301:43206 64.03087:22415 69.03352:16606 73.02848:22795 75.02616:39988 76.03085:8981 82.0414:11617 83.04921:4508 83.9994:11484 85.00738:12073 88.0309:3685 88.05196:8852 89.03853:35298 90.0464:…	0	0	199017	182423	0	0	0	0	0	0	211688	0	0	0	0	0	237627	0	447959	0	0	0	0	0	0	0	0	0	0	445565	0
471	15.156	2074.54	93.07	Unknown				null	null		null	null	null	null	null	null	3.12	44.05766:1846 44.85467:9996 45.01553:29099 45.03354:19508 50.01516:99659 58.0733:1614 61.00734:7901 63.02295:55856 64.03079:20434 65.03862:81238 66.04653:4805 69.0336:16232 71.08562:70967 72.08898:15893 74.01517:17747 74.03635:43636 75.0437:16874 77.03854:202477 79.05418:186983 80.06206:55026 81.03353:25394 83.04913:30015 87.0441:54936 88.05186:5922 89.03866:45353 89.05964:27866 90.04659:19388 91…	0	5.62125e+06	0	1.39115e+06	0	0	0	0	2.36471e+06	4.62429e+06	0	0	2.42607e+06	0	0	0	0	2.54683e+06	0	0	0	1.32379e+06	0	0	0	0	0	0	0	0	0
473	15.191	2077.08	92.062	Unknown				null	null		null	null	null	null	null	null	4.46	46.037:12356 48.52368:10853 50.0151:42861 50.06006:12536 53.0387:8755 55.01789:6774 56.06216:11701 57.07:35854 62.01512:8075 65.03862:46440 68.0621:18783 69.03361:3362 69.06995:14541 70.07773:19142 72.08896:6394 73.04682:18422 74.01514:9873 75.02606:8879 77.03854:4454 78.04652:30476 79.05418:7128 81.03358:22319 82.07781:21295 83.04911:9264 83.08548:58118 84.05698:2598 84.09343:26504 89.03866:7002…	7.19491e+06	0	0	0	0	0	0	8.60123e+06	0	0	8.58661e+06	0	0	0	0	1.20025e+07	1.22954e+07	7.84701e+06	1.19827e+07	0	0	0	8.34785e+06	9.96075e+06	1.12365e+07	0	0	0	0	0	0
474	15.207	2078.26	226.082	Unknown				null	null		null	null	null	null	null	null	5.71	45.3911:10446 45.99713:10394 47.24349:10522 50.01512:65227 59.0492:1895 60.02062:1380 66.04642:1531 68.06214:5746 74.05024:13315 75.02614:14084 76.03082:9013 80.0496:6208 81.03358:2891 84.05711:3115 85.00733:2957 87.04416:13101 90.04639:7545 90.81601:2072 91.05439:31657 92.06211:89352 93.0609:2615 93.0655:35520 94.07774:298 95.04936:1933 102.04661:3605 103.0417:10279 103.05434:9855 104.02585:6553…	0	0	0	0	119691	0	0	0	0	0	0	0	0	0	0	0	0	0	0	0	0	0	0	0	0	0	0	0	0	0	0
475	15.232	2080.14	202.078	Unknown				null	null		null	null	null	null	null	null	36.88	44.05764:6009 47.78381:3830 48.79227:3544 48.84034:8911 49.65055:4486 59.03128:5669 61.00742:9377 62.01517:11984 66.04645:8302 74.0152:10261 74.04633:14173 75.04376:8905 77.00539:6204 87.02303:2974 88.03087:9910 90.06245:10010 93.05731:6906 93.9412:8300 95.93912:6001 96.9939:838 98.01531:4081 100.03082:11704 101.03881:13103 102.9668:4754 103.05438:20120 106.0416:9480 113.0387:8031 117.01876:3955 …	0	0	1.0677e+06	983583	1.11393e+06	912259	0	0	0	0	0	0	0	0	0	0	0	0	0	0	0	0	0	0	911564	0	0	0	975125	0	0
476	15.289	2084.39	92.0621	Unknown				null	null		null	null	null	null	null	null	4.24	44.05759:12429 45.7381:7018 46.363:8068 48.19516:9098 49.00738:4513 50.01511:19227 53.0387:4205 58.07331:3127 59.03124:5743 61.00736:6359 62.01512:1751 64.03081:5766 70.04137:10830 73.04683:51560 74.04645:11815 75.0261:9044 77.03855:39484 83.04912:14427 85.06477:11765 87.02295:4561 90.06239:4286 90.81598:1982 91.03812:11176 91.06974:470 92.04547:1206 92.06206:280735 92.07796:2775 96.08073:4663 96…	0	0	0	0	0	3.62339e+06	0	2.94081e+06	4.17616e+06	0	0	0	2.18947e+06	0	4.35403e+06	0	0	0	2.0501e+06	2.15865e+06	0	0	0	0	0	0	0	0	0	0	0
478	15.375	2090.76	67.0543	Unknown				null	null		null	null	null	null	null	null	4.69	44.01312:51985 46.04715:2456 47.03894:2725 50.17665:2534 55.01798:22768 57.03356:17121 59.03123:18474 59.03659:116485 59.04926:1066 60.0207:11350 60.04443:3056 62.01514:7471 65.03862:17374 67.05429:334646 68.0621:83942 71.04927:2739 72.04446:134533 73.02841:32755 74.01515:5451 74.03634:33508 82.06504:15191 84.057:2153 85.00722:5986 86.01508:3211 86.06013:31388 87.08051:2216 89.03867:28051 90.0465…	7.20073e+06	9.73097e+06	7.1815e+06	8.12559e+06	0	1.47649e+07	0	0	8.04351e+06	0	8.42957e+06	0	0	7.71879e+06	1.92069e+07	0	0	0	7.50532e+06	0	9.72552e+06	1.05644e+07	1.12398e+07	7.65008e+06	2.37205e+07	0	1.0467e+07	1.31417e+07	1.22511e+07	1.12624e+07	1.17244e+07
479	15.46	2097.02	70.0777	Unknown				null	null		null	null	null	null	null	null	4.31	44.05758:5092 45.98353:20254 47.71828:24051 50.01518:62046 57.06999:141150 58.07329:1168 61.00734:17851 61.02845:32519 63.02293:26237 64.03078:6155 70.04135:10810 70.07771:943610 71.08561:183611 72.05692:22909 72.08896:25753 73.02839:100641 73.04681:19302 75.02607:13789 76.03079:28465 83.08546:459218 84.0934:793163 89.05989:89132 91.0387:24883 91.07065:7208 98.10462:3203 100.05194:15654 102.06311…	0	0	0	0	0	1.97315e+07	0	0	0	0	0	0	0	0	2.60182e+07	0	0	0	0	0	0	0	0	0	0	0	0	0	0	0	0
484	15.572	2105.26	91.0543	Unknown				null	null		null	null	null	null	null	null	4.03	47.89095:10069 49.14886:10317 49.66486:12050 53.03869:4966 54.0465:4989 55.01801:11543 55.05426:13328 57.03357:2918 59.03123:2536 62.0151:12505 63.02295:6869 64.03079:929 69.0336:7195 71.04911:13268 73.02839:3308 74.01517:1378 74.03632:70122 74.04643:4112 75.0261:8079 76.03078:4296 77.03854:40421 78.04652:10839 82.0413:8042 83.04911:42376 84.05699:104609 86.01517:5981 87.02293:6520 87.0441:126496…	0	0	0	0	7.77133e+06	0	1.48641e+07	1.24819e+07	0	0	0	0	0	0	0	0	0	0	0	0	0	0	0	0	0	0	0	0	0	0	0
487	15.631	2109.65	92.062	Unknown				null	null		null	null	null	null	null	null	29.03	45.01556:37245 46.09341:11061 47.17861:11943 49.19665:12634 54.04649:738 55.05436:55088 56.06216:20926 59.04923:7256 64.03078:6661 72.08895:12139 73.02841:9976 73.06487:10205 74.03632:1139 75.02609:1453 75.04404:1970 78.0465:23919 82.04128:4906 83.04929:510 86.01514:4734 86.10448:5327 88.05185:4657 90.04652:4573 91.06971:10426 92.04543:5035 92.06204:124681 97.06486:3436 98.0728:18033 98.10459:543…	0	0	0	0	0	0	0	0	0	0	0	0	3.97645e+06	0	0	0	0	0	0	0	0	0	0	0	0	0	0	0	0	0	0
488	15.631	2109.67	224.033	Unknown				null	null		null	null	null	null	null	null	12.24	44.05759:14652 44.97925:6666 45.03356:874 47.39178:11954 47.87958:11128 49.08816:6901 49.50151:9913 49.71273:11866 50.0152:36536 61.00734:6475 71.04913:8169 72.08897:1615 73.02837:1183 73.04684:21622 74.04645:8670 75.02612:10076 81.03354:5883 83.99952:2219 86.10452:1840 87.02296:2769 89.03867:15347 90.04658:13167 92.045:3796 92.06206:6614 93.07002:7345 96.00417:447 96.99384:2475 99.04414:5218 99.…	373811	490719	506650	460572	493231	1.4267e+06	543667	341621	374916	1.12556e+06	480157	347059	1.21147e+06	1.10966e+06	2.41131e+06	979828	1.23179e+06	1.16599e+06	414233	386332	446486	1.07251e+06	1.10391e+06	1.06946e+06	1.82544e+06	944207	966103	1.1415e+06	260183	1.06579e+06	502087
490	15.734	2117.22	81.07	Unknown				null	null		null	null	null	null	null	null	2.97	44.05759:44274 45.01547:15071 45.03358:6570 50.01511:19375 56.06208:5477 59.03125:3362 65.03864:5272 67.05431:2331086 73.04686:25469 74.98618:8145 75.04373:6627 75.99416:18231 76.03078:4094 77.03857:264343 78.04656:13493 79.02741:7851 79.05421:37739 81.06999:3018786 82.07767:897534 86.0152:8529 88.03083:11013 88.99744:5942 92.06208:69757 93.03869:5200 93.07003:626792 94.0414:8277 94.07774:230360 …	0	4.62299e+06	0	3.91632e+06	0	0	0	0	0	0	0	0	0	0	0	0	0	0	0	0	0	0	0	0	0	0	0	0	0	0	0
491	15.774	2120.16	92.062	Unknown				null	null		null	null	null	null	null	null	3.17	44.09277:4248 44.8692:5760 64.0308:154 66.02406:1277 73.04682:27561 74.01514:6741 74.04643:939 75.02609:7272 76.03077:6579 79.02736:8247 79.53125:12066 85.00726:2129 87.98958:4822 91.03731:7940 92.03076:2580 92.06205:132299 94.04166:11314 96.51195:3156 97.01588:3136 98.02356:20225 99.04413:2724 102.96672:896 104.02576:5724 113.03862:3773 113.99642:1456 114.50251:7513 115.00424:37182 115.50105:831…	0	0	0	0	0	0	0	0	0	3.20511e+06	0	0	0	0	0	0	0	0	0	0	0	5.53516e+06	4.06763e+06	7.76425e+06	0	0	0	0	0	0	0
494	15.912	2130.29	325.879	Unknown				null	null		null	null	null	null	null	null	4.46	44.05761:26854 45.03357:39766 46.09576:11017 46.87449:18464 49.71547:12905 50.0152:25094 58.07329:9262 63.02294:13888 74.01518:18778 74.03617:7215 74.05019:16341 76.03077:10918 82.06524:15076 86.01514:10122 87.02295:8878 91.03803:4043 91.07136:13579 96.00415:10816 98.01523:23996 102.04656:1851 105.03359:21941 111.04418:5149 113.13255:21055 115.00317:9744 116.06223:26235 117.06998:19640 118.99806:…	442118	150749	784810	117069	162542	45575.9	277682	100566	80077.4	238841	230143	136473	53924.5	54250	12351.9	227186	150193	35913.6	96129.8	4032.79	75107	115999	109370	178858	21184.1	44174.6	150487	18016	79148	151948	235446
500	16.039	2139.61	91.0544	Unknown				null	null		null	null	null	null	null	null	3.55	44.0576:33025 45.03357:57233 47.78014:1416 48.23175:1504 58.07331:7971 72.08882:5482 73.04687:32755 74.03619:8609 75.02612:5350 78.04638:20093 79.05422:123324 80.04938:3516 85.00732:8541 85.02837:8591 85.10126:88989 89.0387:46629 90.04657:11942 91.03756:9103 91.05438:241619 91.07021:14264 92.0621:54460 93.06548:42886 93.07005:82263 94.04147:14991 94.07771:57081 94.53471:7141 96.99385:2754 102.966…	0	0	0	0	0	0	0	0	8.77403e+06	5.1748e+06	5.67168e+06	0	0	0	0	0	0	0	5.91829e+06	0	0	0	1.13197e+07	0	1.33698e+07	0	0	0	0	0	3.74752e+06
501	16.175	2149.67	83.0855	Unknown				null	null		null	null	null	null	null	null	9.35	44.02119:12531 44.49908:12146 44.99715:16572 45.01555:17708 45.03355:5589 47.08505:11848 50.01512:23621 55.0179:10160 55.05428:61438 56.06207:9877 57.06991:37863 59.03125:557 61.00737:8754 69.03347:4272 69.06998:8934 70.07775:38553 71.04915:2070 72.08881:5974 73.04685:10741 75.04373:10587 82.06528:249 83.0855:113127 84.05706:18677 84.09344:13766 85.00727:4637 87.023:543 87.08054:2253 90.04658:568…	0	0	0	0	0	3.2747e+06	0	0	0	0	0	0	0	0	3.05387e+06	0	0	0	0	0	0	0	0	0	0	0	0	0	0	0	0
502	16.212	2152.38	91.0543	Unknown				null	null		null	null	null	null	null	null	4.36	45.0757:5317 45.27033:12184 45.80553:11771 46.3509:11124 50.01512:3742 55.01799:17519 59.04924:5955 61.00735:13378 62.01513:656 63.02295:4449 64.0308:6544 65.03862:27820 66.04653:10154 71.08562:6059 72.08881:2337 73.04683:358 74.01514:7158 75.02608:28615 81.03353:1385 85.00735:10160 85.02835:1797 86.10451:2645 87.02296:1684 89.03866:13910 90.04656:1495 91.05434:92769 94.06518:3433 94.07768:3496 9…	3.213e+06	4.82599e+06	0	0	0	4.91312e+06	4.42273e+06	2.28046e+06	2.26961e+06	2.59436e+06	8.44847e+06	5.38872e+06	4.87709e+06	5.28195e+06	0	0	3.16008e+06	2.5691e+06	3.2457e+06	6.97537e+06	1.1187e+07	2.15204e+06	2.78852e+06	1.16123e+07	5.2514e+06	0	0	0	0	0	0
503	16.24	2154.4	135.081	Unknown				null	null		null	null	null	null	null	null	4.67	44.09814:13711 45.01556:35011 48.89514:11527 53.03876:7628 58.07333:18629 61.00738:15594 63.023:1427 64.03084:4335 68.02567:8694 71.08551:101044 72.08887:23472 73.04687:6748 74.01518:11586 74.0362:25286 77.00536:338 77.03858:3978 78.04639:27685 79.05423:56208 81.03363:14183 84.09345:37905 85.00738:9964 85.0284:8630 85.06482:23259 85.10127:169264 86.10453:26908 88.03085:11382 88.04746:32425 90.046…	1.25474e+06	1.28381e+06	1.84143e+06	1.18772e+06	1.85728e+06	2.42741e+06	1.76324e+06	858938	1.42537e+06	1.8823e+06	1.65659e+06	1.0899e+06	1.80372e+06	1.48169e+06	2.06967e+06	985494	1.86986e+06	2.40984e+06	2.47389e+06	614092	1.73424e+06	1.3484e+06	2.15213e+06	2.41054e+06	1.61315e+06	1.50756e+06	1.41526e+06	1.1446e+06	508824	2.19764e+06	1.0183e+06
504	16.261	2155.96	91.0544	Unknown				null	null		null	null	null	null	null	null	10.08	44.5835:14008 50.0151:37426 53.03873:4075 55.01791:28701 57.03361:8799 58.07334:2506 61.00739:6898 69.0335:5933 69.06986:41743 71.08552:16811 72.08887:9430 74.01519:8297 74.03623:33145 75.02612:3537 77.00539:7109 81.03359:8421 83.08553:219747 84.09347:26923 85.00736:12654 85.02841:9358 85.10127:105954 86.01514:6318 86.1046:16158 87.02302:956 87.0289:8067 87.04416:5981 87.08057:1669 88.04748:21866…	0	0	0	0	0	0	0	0	0	0	7.86295e+06	0	0	0	0	0	0	6.74849e+06	5.92936e+06	0	5.94885e+06	0	0	0	0	0	0	0	0	0	0
506	16.34	2161.75	55.0543	Unknown				null	null		null	null	null	null	null	null	4.09	44.05759:15357 44.40918:1137 44.654:6892 44.99715:26601 50.01521:15287 50.05339:10280 55.05426:70497 59.03124:3069 61.00736:8108 61.02841:13611 68.0621:15408 69.03362:7590 70.04137:10810 70.07772:45441 73.04682:49769 75.04372:2496 77.00534:2512 77.03854:8056 78.04652:18723 80.06204:12199 81.03355:1815 81.06996:59343 82.04131:2861 82.07781:36320 84.057:35649 87.08053:1793 88.03082:14408 88.05182:1…	0	0	1.02911e+06	0	0	2.52629e+06	0	0	743619	0	0	0	0	0	3.52161e+06	0	533953	0	0	0	0	0	862437	2.38493e+06	0	0	0	0	0	0	0
508	16.5	2173.5	95.0857	Unknown				null	null		null	null	null	null	null	null	3.86	44.05764:85931 44.77492:29672 45.01559:76941 45.03352:23922 46.29398:26063 47.69349:21332 48.65665:22616 49.43646:10851 53.03864:7886 55.01794:17737 55.05433:50791 56.06212:53634 57.06996:37827 58.07336:18935 59.03667:78758 62.01518:9772 63.02302:37684 64.03087:23011 65.03856:98749 66.04645:6851 67.05423:124920 69.06989:111143 71.04921:8361 71.08556:46714 72.04441:107979 74.01506:30290 75.02619:2…	5.4323e+06	3.12482e+06	7.21415e+06	2.29216e+06	4.13281e+06	7.07647e+06	0	0	4.26702e+06	3.90317e+06	0	0	0	2.47546e+06	0	1.18621e+06	0	0	0	0	0	3.37254e+06	5.37235e+06	3.57339e+06	0	0	0	0	0	1.40219e+06	0
509	16.511	2174.34	72.0445	Unknown				null	null		null	null	null	null	null	null	35.5	44.0131:13434 45.03355:6068 48.04005:3236 48.0523:3578 50.01511:36817 50.95088:7640 54.0465:2589 55.01799:3521 59.03622:6271 59.03659:192524 60.04442:10824 61.00734:12185 62.0151:1010 64.02639:7234 68.0621:7883 71.04914:4675 72.04446:218809 72.08879:3167 73.04684:21032 74.03634:8586 74.04642:9973 77.00532:6628 80.06206:17312 82.0413:7906 82.06524:21159 83.07307:18282 83.9995:2491 85.00731:1509 85…	0	0	0	0	0	410576	0	0	0	408550	0	0	0	0	0	0	349632	0	0	0	0	0	0	556075	0	0	0	1.18439e+06	0	404847	0
510	16.524	2175.33	92.0621	Unknown				null	null		null	null	null	null	null	null	6.37	45.03354:1148 45.81316:9816 45.99349:10053 46.80201:8763 46.86215:11104 49.33484:9793 50.01517:35418 53.03864:987 58.07335:2447 61.00728:18472 66.04643:15580 71.04919:2332 72.08887:5398 73.00736:7782 73.02846:11908 73.04689:8591 74.05027:21377 75.99402:7412 76.03083:5302 77.0054:1453 79.032:26714 79.05425:16320 79.53571:18061 81.03361:4535 83.04919:8247 85.06483:13548 87.5471:16552 90.04643:10221…	0	0	0	0	2.66156e+06	0	0	0	0	0	0	0	0	0	0	0	0	0	0	0	0	0	0	2.76212e+06	0	0	0	0	0	0	0
511	16.561	2178	147.117	Unknown				null	null		null	null	null	null	null	null	39.02	44.05759:77652 44.17211:19293 45.01554:41130 45.03355:42853 46.27262:30968 47.75317:14423 55.03641:73476 58.0733:12027 62.01512:53727 65.03864:89794 66.0464:20362 67.0319:75202 67.0543:102445 73.0284:27400 76.03075:66813 77.03855:159767 78.04654:33334 79.0542:260075 79.53583:52116 81.06998:311016 82.07783:100192 83.04912:59638 84.05701:28286 85.00732:42508 85.06478:38285 88.03082:1892 91.05434:65…	1.07254e+07	1.57058e+07	1.34835e+07	1.70025e+07	1.2623e+07	1.16844e+07	0	8.63214e+06	1.43632e+07	1.08405e+07	4.03157e+06	6.14315e+06	8.37605e+06	7.68163e+06	6.51129e+06	3.03963e+06	4.54437e+06	1.85265e+06	5.08747e+06	7.2764e+06	2.80641e+06	7.25384e+06	1.14633e+07	9.26145e+06	5.31218e+06	0	0	0	0	2.58584e+06	2.58151e+06
515	16.593	2180.38	92.0621	Unknown				null	null		null	null	null	null	null	null	4.75	44.05766:36417 44.81978:10850 44.9909:8228 45.51562:7184 46.23344:8644 46.62665:7609 46.75898:7306 47.8108:8116 50.01518:7834 53.03859:11096 55.05428:116493 56.06218:26382 57.07002:53263 62.01516:9614 64.0308:13869 66.04639:3419 67.05431:51965 68.0621:9315 69.06997:121070 70.07774:38040 71.08548:28837 76.03078:12860 77.03857:77420 78.02858:4229 78.04636:21097 80.03976:23083 82.07764:54174 83.0491…	2.73296e+06	0	2.16909e+06	0	0	2.42155e+06	0	0	0	0	0	0	0	0	0	0	0	0	0	0	0	0	0	0	3.95611e+06	0	0	0	0	0	0
516	16.694	2187.78	85.0745	Unknown				null	null		null	null	null	null	null	null	12.2	47.10978:9171 49.6427:8578 49.90069:9138 50.95081:4222 55.0179:6920 59.04916:1818 60.0206:6739 61.02848:7690 62.01515:767 64.03082:1478 66.04643:2570 67.05431:1784 68.03966:3530 68.06212:4735 69.06998:30720 70.05539:482 71.06313:11556 73.02844:25283 74.01515:679 75.02612:3675 75.99416:1973 77.00536:2568 78.04655:922 79.05421:14287 80.03516:2995 80.06207:11511 81.03356:5918 81.04315:9196 82.04134:…	1.22931e+07	1.18496e+07	1.13372e+07	1.12864e+07	1.09549e+07	1.27202e+07	1.06382e+07	1.10377e+07	1.13628e+07	1.25691e+07	1.12014e+07	1.07144e+07	1.19079e+07	1.17475e+07	1.26625e+07	1.29251e+07	1.27651e+07	1.32406e+07	1.19405e+07	1.1602e+07	1.07344e+07	1.24188e+07	1.2912e+07	1.13754e+07	1.23593e+07	1.10738e+07	1.26421e+07	1.24992e+07	1.17011e+07	1.14114e+07	1.12312e+07
517	16.738	2191.01	325.881	Unknown				null	null		null	null	null	null	null	null	4.01	44.05759:37726 44.85671:15062 45.65385:13372 45.69562:14016 46.2348:12981 47.58972:13495 48.06994:15323 48.60454:12770 49.70972:13420 55.01799:2957 61.00734:3550 61.02858:18203 62.01512:5003 63.02293:17077 64.03079:3456 66.04652:7138 69.06994:34040 73.02837:27698 74.01511:2296 76.03075:8883 77.03852:1752 78.0465:4669 80.06203:22406 82.07779:20974 83.04909:4521 83.08546:96965 84.05698:8960 84.0933…	0	0	194078	4991.28	0	0	0	0	0	0	0	0	0	0	0	0	0	0	0	0	0	0	0	0	0	0	0	0	0	0	0
520	16.787	2194.63	91.0544	Unknown				null	null		null	null	null	null	null	null	4.32	44.0577:59037 44.18319:128863 44.77001:99885 45.0061:105710 47.96635:101902 66.04643:75296 67.06449:26313 68.06214:118283 73.02843:31614 74.01518:34456 76.03081:69233 79.05424:85325 83.07067:31515 84.05703:23527 85.00734:28814 87.023:9380 87.04414:23326 91.0544:831499 93.06985:79453 94.04147:36029 95.04905:27941 96.09341:29684 97.11912:33691 99.117:52856 102.04656:70222 104.02582:7191 105.03368:2…	0	0	0	0	0	0	0	0	0	0	0	0	0	0	0	0	0	0	0	0	0	0	0	0	9.38385e+06	0	0	0	0	0	0
525	16.897	2202.72	123.044	Unknown				null	null		null	null	null	null	null	null	6.32	44.05759:1143 44.99715:1533 45.24841:6655 54.04652:2229 58.04136:8129 59.03124:3213 59.04924:8977 60.02078:2714 61.00734:943 66.04642:8440 68.06212:16455 69.03346:2710 71.04913:8365 72.08881:1483 73.02842:7183 76.03082:9658 77.03857:81740 78.04636:23018 79.05421:55467 80.04957:6503 80.06208:11692 81.03355:2607 82.06526:603 83.04914:9538 84.05704:3945 85.00731:4478 85.06479:1209 87.0229:9121 88.95…	0	0	0	0	0	0	0	0	0	0	0	0	3.4477e+06	7.78011e+06	0	0	0	0	0	0	0	2.36511e+06	0	0	0	0	0	2.1917e+06	0	0	0
527	17	2210.34	92.0621	Unknown				null	null		null	null	null	null	null	null	4.5	44.23602:8863 45.01554:13773 45.03354:9965 45.21232:7616 46.89378:7842 60.02072:439 61.00738:1299 62.01512:7625 64.03082:4090 66.0464:2455 71.04914:862 72.08899:1656 73.02841:2998 74.04645:925 78.04653:26607 81.03355:2772 81.06998:23568 84.09347:5668 85.00725:868 85.06476:3803 89.03867:223 90.04658:3788 91.03873:1925 92.06206:56074 93.94141:527 94.0652:4448 94.07324:1473 96.03399:5761 96.99386:57…	0	0	5.32081e+06	0	0	3.42229e+06	0	0	0	0	0	0	0	0	0	0	0	0	0	1.94179e+06	0	0	2.55332e+06	0	0	0	0	0	0	0	0
528	17.034	2212.88	92.062	Unknown				null	null		null	null	null	null	null	null	3.62	44.99715:1453 45.03355:5594 46.73531:8343 46.9948:7888 47.99236:7144 48.41596:9273 48.57089:7230 53.03869:2488 55.01799:3069 58.0733:278 59.04926:961 60.02071:4600 61.00735:621 62.01511:8632 65.03861:12720 71.04912:2741 72.08897:3387 73.04682:2905 74.01517:3234 76.03076:6657 77.03854:6086 78.04651:17945 80.04955:456 82.04131:5995 84.09344:2328 85.0073:3743 85.02835:1727 85.06478:5132 86.01511:394…	0	0	2.37576e+06	0	0	0	0	0	0	0	0	0	0	0	0	0	0	0	3.65761e+06	0	2.7708e+06	2.53026e+06	0	0	0	0	0	0	0	0	0
530	17.221	2226.71	147.065	Unknown				null	null		null	null	null	null	null	null	3.04	44.0576:6392 44.5637:5136 45.01556:15035 45.30051:5834 45.61678:5442 48.61436:5663 50.0152:880 55.0179:369 56.06207:12397 59.04925:3003 60.0206:647 61.00736:3548 64.03082:823 65.03864:1799 66.04642:6992 68.06213:4805 69.03347:2000 70.04138:311 71.04913:922 72.08886:4269 73.0284:131 73.04684:6926 74.03619:3739 75.04372:1556 76.0308:6687 78.04636:19036 82.07764:10454 84.05702:8799 85.00735:2599 85.…	0	0	0	0	0	0	0	0	0	1.05015e+06	0	0	997620	0	863650	0	0	856666	855737	0	0	0	0	0	0	638406	0	0	768457	0	0
531	17.252	2229.03	91.0543	Unknown				null	null		null	null	null	null	null	null	5.36	44.99714:32650 54.04651:886 55.05428:16163 56.06218:5726 57.0699:7701 59.04924:2547 60.02062:4150 61.02846:3925 63.02296:5699 65.03864:30887 66.04639:1727 67.0543:21744 69.06997:38496 70.07775:2901 71.04913:1380 71.08564:28357 72.08895:662 73.04684:21334 74.01516:1662 77.00534:3765 78.04654:15919 80.04957:490 81.06998:34528 83.04911:3294 84.09345:10808 85.02836:4259 85.10123:38496 87.023:6603 88.…	7.64008e+06	1.22724e+07	7.93502e+06	9.54225e+06	5.76647e+06	1.09984e+07	0	3.8543e+06	4.91438e+06	6.33239e+06	9.16467e+06	2.76148e+06	2.45159e+06	2.52235e+06	2.72623e+06	0	0	0	0	3.58185e+06	2.61702e+06	7.43533e+06	4.64233e+06	3.79115e+06	3.26279e+06	0	0	0	4.53928e+06	0	0
532	17.298	2232.45	147.117	Unknown				null	null		null	null	null	null	null	null	5.74	44.37421:8536 45.01552:249 45.0336:11070 47.80101:7792 48.05871:7737 48.66413:7649 50.08266:7805 56.06209:13905 57.03362:9768 59.03128:3041 61.00736:8722 63.023:14989 64.03085:3826 65.03866:7768 67.05433:20526 69.03351:8331 69.06986:966 70.07777:7027 73.04688:5341 74.05026:202 77.00539:4593 77.03859:10714 79.05424:83236 80.06212:38557 82.07768:18938 83.08553:3909 85.10128:5850 88.05195:865 88.951…	1.67273e+07	2.51713e+07	701609	1.96588e+07	1.43916e+07	2.08446e+07	1.68693e+06	1.36935e+06	6.71939e+06	1.45769e+06	1.00578e+07	4.51367e+06	1.45843e+07	1.01219e+07	3.54253e+06	0	0	5.76334e+06	6.32348e+06	1.88207e+06	7.17548e+06	8.69234e+06	1.61724e+07	1.1316e+07	4.85814e+06	1.36102e+06	2.6679e+06	1.88866e+06	4.6777e+06	3.43267e+06	3.57611e+06
533	17.342	2235.68	92.062	Unknown				null	null		null	null	null	null	null	null	11.04	44.04966:9612 44.05759:21093 44.64182:8835 46.95703:8319 47.23641:8489 49.98037:8487 54.04651:6255 55.05437:18137 57.07:17310 61.00733:5982 63.02294:1475 68.0621:9383 69.03361:2491 69.06995:28675 71.04912:1921 72.08897:5171 73.0284:4936 74.01515:5189 75.04371:4420 76.0308:11311 81.06996:7153 82.07782:19209 82.53464:6505 83.0491:1377 83.08547:17241 84.05701:4297 84.09339:6221 85.10121:34193 87.022…	0	0	0	0	0	0	0	0	0	0	0	4.96852e+06	0	0	0	0	0	0	0	0	0	0	0	0	0	0	0	0	0	0	0
534	17.379	2238.45	97.1013	Unknown				null	null		null	null	null	null	null	null	4.2	44.99713:37064 49.23545:8169 49.42248:7609 50.01519:9314 53.03869:4423 55.05438:10824 56.06216:11097 59.04926:5783 60.02071:1558 62.01514:5179 63.02294:10359 64.0308:2073 65.03862:20857 69.06995:10190 70.07773:13427 71.08562:27125 73.04683:19852 75.02608:5381 77.00535:6762 78.04652:10986 79.05418:20336 80.04955:4387 80.06206:3300 81.03353:1837 81.06996:22435 83.99951:9592 85.00724:4762 85.06477:7…	0	0	0	0	0	1.08696e+06	0	816485	0	0	0	0	0	0	0	0	1.10003e+06	0	1.0195e+06	0	0	0	0	0	0	0	0	0	0	0	0
535	17.434	2242.51	91.0543	Unknown				null	null		null	null	null	null	null	null	6.28	45.99258:7757 48.03899:7438 48.99661:9131 49.97505:7887 50.01519:25259 50.0724:8433 55.01799:2598 60.0207:1683 61.02858:2779 65.03861:7293 66.04651:6942 67.05428:11435 68.06209:2517 69.0336:3888 70.07771:4972 71.04911:1180 73.02841:1885 74.01514:4864 74.05019:8221 75.02608:7900 77.00532:3633 77.03854:21929 80.04955:1311 80.06206:11781 82.0413:5887 83.04909:4847 83.08547:13227 84.09344:1835 85.101…	0	0	0	0	0	9.766e+06	0	0	0	0	0	0	0	0	0	0	0	0	0	0	0	0	5.90202e+06	0	0	0	0	0	0	3.52604e+06	0
536	17.485	2246.28	92.062	Unknown				null	null		null	null	null	null	null	null	4.34	49.7308:8714 53.03869:2886 54.0465:1294 56.06215:365 57.07:6189 58.0733:983 61.00735:1254 62.01512:9174 67.05428:8927 69.03345:1538 73.0284:1556 73.04681:835 74.0502:980 75.02607:2669 75.0437:2233 78.04651:23651 80.06206:3490 82.06525:2272 82.07781:2419 84.05704:16016 84.0934:2758 85.06478:1309 87.04408:1682 88.05187:1262 88.951:2143 90.04652:5282 92.06204:153712 93.06998:11429 94.0415:1640 95.04…	0	0	0	0	0	0	0	0	0	2.66709e+06	0	0	0	0	0	0	0	0	0	0	0	0	0	0	0	0	0	0	0	0	0
538	17.539	2250.29	92.0621	Unknown				null	null		null	null	null	null	null	null	3.33	44.05766:13186 44.18266:3950 44.97915:11646 45.03354:10338 47.14077:6984 55.01799:2255 55.05438:3122 57.07001:11975 61.00734:6633 64.03079:18779 66.04638:12840 67.05428:12992 68.06212:1916 69.0336:7082 69.06995:20932 70.07772:488 71.08562:30626 72.08898:3849 73.02839:1407 74.03634:8801 75.02608:793 75.0437:4535 77.03854:8578 78.04652:9690 79.05418:15809 80.06206:11938 81.06997:43401 82.07783:2931…	3.58973e+06	0	0	0	0	0	0	0	4.92961e+06	0	0	0	0	0	1.44212e+06	0	0	0	0	0	0	0	1.71106e+06	0	0	0	0	0	0	0	0
542	17.752	2266.11	173.12	Unknown				null	null		null	null	null	null	null	null	3.99	44.05766:7909 45.78645:2209 48.74905:2210 56.06216:32556 59.04926:8648 62.0151:3453 73.0284:6516 77.00533:6488 82.04131:7011 83.0491:828 84.057:1146 84.09343:4155 85.00731:719 86.01514:5691 87.02296:4317 88.0277:6632 91.03731:1209 91.55273:2673 96.09337:8955 97.10136:2661 98.07259:8914 98.10464:6173 99.04413:7727 99.55578:35528 107.0491:4545 107.54257:3369 108.0302:22639 110.07275:6276 112.12027:…	2.03724e+07	1.96495e+07	0	1.96407e+07	1.98124e+07	2.02173e+07	1.9608e+07	2.03379e+07	2.06559e+07	2.11403e+07	1.96952e+07	2.00273e+07	2.05374e+07	2.066e+07	2.04639e+07	2.16683e+07	1.99482e+07	2.1316e+07	1.93145e+07	2.01373e+07	1.82846e+07	1.94519e+07	1.96256e+07	1.81369e+07	1.89669e+07	1.9572e+07	1.99845e+07	1.99383e+07	1.96167e+07	1.88427e+07	1.82118e+07
544	17.767	2267.19	242.052	Unknown				null	null		null	null	null	null	null	null	66.65	45.31068:3874 45.69622:3931 48.76399:4137 49.69:3394 50.01512:29924 59.03128:2843 59.04922:7554 69.0335:683 70.04141:9091 75.02614:9838 80.06211:12860 81.03359:3106 81.07003:24546 82.07769:24608 83.0492:8867 85.00737:6633 85.04884:18601 85.06484:7683 86.55983:4090 91.55277:22230 92.04577:3510 92.06212:35281 93.06117:4293 93.06547:13231 94.04147:9444 95.08565:20704 96.03025:29332 96.09341:8051 96.…	2.1118e+06	2.13334e+06	2.12915e+06	2.15808e+06	2.08518e+06	2.13398e+06	2.06855e+06	2.14243e+06	2.18615e+06	2.29603e+06	2.1311e+06	2.16372e+06	2.14826e+06	2.17254e+06	2.19442e+06	2.23893e+06	2.17246e+06	2.26406e+06	1.99482e+06	2.1913e+06	1.98755e+06	2.10605e+06	2.05866e+06	1.92193e+06	1.9505e+06	2.11216e+06	2.17464e+06	2.12474e+06	2.04161e+06	2.09911e+06	1.91808e+06
547	17.812	2270.5	129.055	Unknown				null	null		null	null	null	null	null	null	3.53	44.26724:3462 44.99715:21512 49.51666:5018 50.0152:22275 53.03869:5735 55.01798:19140 57.03356:18678 58.07329:240 59.04927:7471 60.0207:4655 61.00734:9770 67.05428:101846 68.06212:11008 69.03345:6828 69.06995:4416 70.07774:15134 71.04926:945 72.08895:2253 73.02838:5822 73.04682:18761 74.03617:11842 74.04643:3459 76.03078:2567 77.00532:9063 79.05418:11825 80.04954:3028 80.06206:30587 81.03352:4034…	0	476641	1.52178e+06	447065	1.13034e+06	1.37222e+06	364845	1.11458e+06	434868	1.13532e+06	389071	1.1933e+06	362784	1.16928e+06	1.65636e+06	704345	1.02896e+06	775947	2.2427e+06	486424	0	1.53564e+06	799567	1.91821e+06	611884	1.80769e+06	1.23676e+06	326283	366620	0	1.02103e+06
552	17.886	2276.02	121.065	Unknown				null	null		null	null	null	null	null	null	20.23	45.01556:9353 45.03355:3014 46.37489:6031 47.4853:6786 50.01514:24641 53.03867:2295 55.05428:7989 57.03358:6164 58.07331:1077 59.04927:1675 62.01516:807 63.02296:11202 64.03081:3733 65.03863:47411 66.04639:40887 70.07774:2339 71.04913:6556 72.08898:902 73.02843:67786 73.04684:119972 74.01515:9739 74.04645:12891 75.04372:2647 77.00532:2200 77.03856:316971 78.04653:35217 82.06526:2612 84.05704:3860…	0	4.00495e+06	4.3365e+07	4.84228e+07	436371	0	0	0	0	0	0	0	0	0	242666	8.82853e+07	654836	0	0	0	0	0	2.05558e+07	0	0	0	0	0	1.0707e+07	301231	0
554	17.942	2280.14	91.0543	Unknown				null	null		null	null	null	null	null	null	23.16	44.05759:108 45.03354:33613 49.53022:6438 56.06214:1090 58.07328:314 62.01512:459 64.03078:5353 76.03076:4791 82.06522:3203 83.08546:16190 86.03632:2515 87.08049:3787 90.06236:5492 91.05431:65560 92.06203:3963 96.05692:9340 96.9938:1261 98.03631:1907 99.11688:4033 101.05971:5312 102.96669:114 103.04167:4168 104.02573:3294 104.98248:3592 106.06523:121 106.07782:2951 110.07272:293 111.04416:2721 11…	0	6.61349e+06	0	0	0	0	0	0	0	0	0	0	0	0	0	0	0	0	0	0	0	0	0	0	0	0	0	0	0	0	0
555	17.943	2280.25	58.0652	Unknown				null	null		null	null	null	null	null	null	41.57	44.02566:6012 44.99716:23421 45.1366:5546 45.71619:6710 46.3271:5838 47.45096:6663 48.80074:5879 56.06218:8696 57.06991:25894 58.06522:120716 58.0733:4889 63.02297:12171 63.92859:2817 64.0308:5893 65.03864:9638 66.04642:1635 69.06998:2437 70.07774:41252 71.07294:73619 71.08549:12236 72.08078:62613 73.02845:10771 74.03635:4658 74.04644:7301 75.04371:4434 82.04131:2596 83.08551:41728 85.00732:2339 …	3128.15	0	0	0	0	0	0	3462.26	4597.55	10714.1	0	0	3273.56	2935.63	0	0	30594.7	15626.9	0	0	2519.21	2781.33	0	20590.9	4053.06	0	0	158543	0	91279	0
556	17.948	2280.59	93.07	Unknown				null	null		null	null	null	null	null	null	3.51	45.01556:66656 47.30622:24760 47.36015:22737 48.10297:23137 50.01511:18788 53.03869:7616 56.06217:68559 57.07001:94906 59.04927:4413 61.00734:1309 63.02296:10526 66.0464:32524 67.05429:14340 68.0621:29193 69.06996:52939 70.07774:65157 71.04911:39672 71.08563:76329 73.04684:13926 75.02612:19790 76.03079:26618 79.0542:256900 80.06206:26807 81.06998:226252 82.07782:54225 83.08549:42377 84.05702:2020…	7.20893e+06	1.27206e+06	3.43249e+07	3.64526e+07	4.0901e+06	5.60311e+06	619262	1.44376e+06	5.48038e+06	5.57463e+06	4.81464e+06	3.07028e+06	1.13903e+06	1.29063e+06	1.77664e+06	5.5384e+07	0	0	0	1.74687e+06	1.53733e+06	3.96644e+06	1.72437e+07	629608	2.56316e+06	750995	451229	0	717686	0	1.25897e+06
557	17.967	2282	339.232	Unknown				null	null		null	null	null	null	null	null	21.02	44.05761:28025 44.99717:3723 45.47989:5947 46.4916:5655 47.07909:5494 47.46484:5609 47.91323:5559 48.05564:6038 49.41069:6606 50.01516:17418 59.04917:3003 61.00738:582 62.01516:5755 68.06213:8936 71.07296:704 74.01518:5786 75.0261:7830 76.0308:379 77.00532:1782 81.03358:2927 84.05701:12616 87.02299:3447 87.08056:3267 88.03085:1084 89.0387:1760 90.04658:1778 91.07001:2290 92.04551:1858 92.078:860 …	0	0	0	0	0	528815	0	0	0	0	0	0	0	0	360135	0	0	0	0	0	0	0	0	0	0	0	0	0	0	0	0
558	18.034	2286.98	117.037	Unknown				null	null		null	null	null	null	null	null	76.96	44.05761:16351 45.01548:21692 46.7968:5513 47.1921:5298 48.72816:5916 50.01512:19640 53.0387:6220 60.02072:1328 61.00737:2257 62.01516:6542 70.07775:12857 73.04684:37244 74.04645:992 75.02611:16602 75.04372:9506 77.00536:4046 82.06507:1892 83.0731:4155 85.00734:1417 86.03636:3687 88.95102:3587 89.03867:2793 91.07092:940 92.04596:1439 92.06208:27003 93.05727:4823 93.06546:6235 94.0652:3707 95.9393…	268174	0	559679	562620	697613	650672	0	481236	0	822730	0	384841	287602	584225	1.03341e+06	405462	351857	301111	1.75287e+06	542721	240870	897386	474202	1.5908e+06	432559	1.95368e+06	1.12591e+06	0	0	333184	333040
563	18.136	2294.48	361.838	Unknown				null	null		null	null	null	null	null	null	3.81	44.05761:14556 44.3649:11944 45.03349:52853 45.07571:10744 45.17254:12585 50.01512:3464 53.03871:831 54.04653:7697 55.0179:154516 55.05429:106842 57.03357:80729 58.07332:8712 59.04928:8129 60.02073:14021 61.00737:5968 67.05431:145789 68.06212:931 69.06998:82093 70.04139:22315 71.04915:37152 71.08549:21192 73.02844:190429 74.01518:18628 74.0362:47895 74.05023:2765 78.04636:3263 79.02744:8950 79.05…	2.91533e+06	1.25127e+06	2.2576e+06	1.77868e+06	1.34648e+06	906260	2.46854e+06	780966	1.09555e+06	1.83123e+06	2.3299e+06	1.20173e+06	782831	617474	414290	1.91418e+06	1.4075e+06	318914	1.08001e+06	432180	750002	1.33351e+06	937601	1.75871e+06	508040	909663	1.38117e+06	623974	766346	1.20597e+06	1.32434e+06
567	18.258	2303.65	92.0622	Unknown				null	null		null	null	null	null	null	null	5.98	44.0576:18301 44.99716:18098 45.03358:1494 45.43965:2480 45.46663:2705 46.40797:2502 50.95085:3558 59.0313:2890 59.0492:2221 61.00729:10755 61.02853:5432 62.01519:2693 63.02301:16035 65.03869:27161 71.08555:113250 72.0889:448 73.04691:11489 75.04417:8269 76.03085:13516 77.00539:954 77.03863:23430 78.04642:32979 80.04945:1491 80.06215:35207 85.00741:1604 85.10132:101469 87.02301:7898 87.08061:6258…	0	0	0	0	0	0	2.0448e+06	0	0	0	0	0	0	0	0	2.37944e+06	0	0	2.35459e+06	0	0	0	2.50585e+06	0	0	0	0	0	0	0	0
568	18.3	2306.84	123.044	Unknown				null	null		null	null	null	null	null	null	6.06	44.05761:23524 45.03357:33590 47.44343:6606 48.92022:8401 55.0179:659 60.0206:5690 61.00734:9002 62.01516:3570 63.02296:14858 64.02641:1377 65.03864:14415 69.03347:1306 71.04914:3381 73.04684:1382 74.01518:1129 74.04645:9372 76.03077:5788 77.00536:3240 77.03857:4006 79.05421:32704 87.02299:4594 88.0519:548 89.03867:10384 90.04662:976 90.06241:2687 91.05435:130430 91.07053:4363 92.06208:44496 92.0…	0	0	0	0	0	0	0	2.38625e+06	0	0	0	1.75581e+06	4.89573e+06	1.53052e+07	1.93266e+06	0	0	0	0	0	0	2.31475e+06	0	0	0	0	0	1.64652e+06	0	0	0
572	18.54	2324.96	91.0542	Unknown				null	null		null	null	null	null	null	null	4.06	47.8764:7069 49.10722:7290 49.65832:7122 55.05433:15944 56.06212:703 58.07336:1841 63.02303:10846 65.03856:6034 68.02571:2554 68.06205:4433 69.06989:17078 70.07781:30255 71.04919:1559 73.02848:8967 74.01508:2316 74.04652:4121 75.02618:6122 76.03088:2468 77.03864:3174 78.04644:12369 79.05428:15471 80.04945:3424 80.06217:6428 83.08559:43817 84.05713:4920 84.09332:24579 85.00738:850 85.0649:2679 85.…	8.42032e+06	0	1.0678e+07	4.43557e+06	6.68815e+06	6.42357e+06	0	0	7.98761e+06	5.15886e+06	0	5.51608e+06	0	0	0	0	6.43839e+06	0	0	5.8273e+06	0	0	0	0	0	0	0	0	0	0	0
578	18.755	2341.27	91.0543	Unknown				null	null		null	null	null	null	null	null	8.66	44.05761:6239 47.99524:9725 50.01513:1548 53.03871:12815 55.0179:3544 57.06991:79549 58.07332:4380 68.06213:37119 69.03363:806 69.06997:33676 70.07774:15745 71.08565:106506 73.04684:16139 74.01515:972 74.04646:443 75.02613:5599 77.00536:6992 77.03857:26612 78.04655:17904 81.03355:7575 82.04134:4307 83.0855:17823 84.05701:5065 84.09343:8515 85.00733:4327 85.02838:6329 85.06479:1637 85.10125:110391…	1.47505e+07	0	1.46182e+07	1.10716e+07	0	0	0	0	1.45926e+07	1.34564e+07	0	7.70176e+06	0	4.05097e+06	5.9001e+06	0	0	6.16461e+06	0	0	0	0	0	0	1.05005e+07	5.12393e+06	0	0	0	0	0
584	18.87	2349.97	91.0544	Unknown				null	null		null	null	null	null	null	null	153.47	44.05766:16599 44.97916:19959 44.99715:3648 45.01546:47761 45.65906:11756 47.1539:21015 47.96658:10750 50.0151:14370 53.03871:34859 65.03864:46390 71.08549:9159 72.08883:9415 73.02842:9054 74.01518:51184 79.02744:34381 83.00465:7354 85.0648:34492 85.10126:47888 86.01518:16751 87.04413:27132 89.03868:21182 90.04658:3534 91.03805:25908 91.05436:311614 92.03082:6773 92.06208:111024 94.04146:9363 95.…	1.43807e+07	1.1092e+07	0	1.08063e+07	7.91369e+06	4.99471e+06	0	0	0	1.02367e+07	1.65156e+07	0	0	0	0	0	0	0	0	0	0	0	7.698e+06	0	0	0	0	0	0	0	0
586	18.89	2351.48	150.972	Unknown				null	null		null	null	null	null	null	null	12.51	44.45759:7755 44.4708:5268 45.03356:18478 46.47149:11555 46.70676:9878 49.42763:1468 53.03869:1481 55.01788:3315 55.05438:17744 61.00735:4674 66.04639:1278 67.05428:74121 69.06997:64546 70.07772:11278 71.04928:7502 73.04684:15270 75.99412:22361 79.05418:86701 80.03534:131777 81.06997:73113 82.0778:55521 83.0491:17794 83.08549:41234 84.05699:2727 84.09338:11394 86.01513:5218 87.02296:13268 87.9895…	6.71476e+06	45327.3	6.24937e+06	6.0204e+06	5.54598e+06	6.1505e+06	5.3414e+06	134199	5.69895e+06	90766.7	5.51228e+06	5.44717e+06	5.77005e+06	130194	5.84643e+06	6.06978e+06	5.71657e+06	82205.5	5.41198e+06	6.11586e+06	5.31378e+06	5.44251e+06	5.38741e+06	4.96442e+06	25811.8	5.29125e+06	5.47404e+06	5.52702e+06	129706	5.21295e+06	5.2656e+06
590	19.001	2359.91	69.0699	Unknown				null	null		null	null	null	null	null	null	3.44	45.01557:10702 47.23565:8042 48.25452:4713 50.01512:11318 50.10785:7335 55.01795:718 56.06212:6448 57.06995:4899 59.04921:7410 60.02066:752 62.01519:6667 63.02302:9746 65.0387:4231 66.02415:4811 67.05421:16275 69.06988:76202 70.07781:34023 71.04921:3210 71.08555:2338 72.0889:1349 73.00738:4602 73.0285:2838 73.0469:9577 74.04653:2149 75.0438:2719 76.03088:4506 77.00539:5852 78.04642:4093 79.0275:3…	0	0	0	0	0	0	0	0	0	0	0	0	0	0	0	0	0	0	0	0	0	0	0	0	1.85859e+06	0	0	0	0	0	0
591	19.017	2361.13	173.12	Unknown				null	null		null	null	null	null	null	null	11.47	44.0577:18302 44.87675:6992 44.94028:4509 45.4958:5957 47.31166:7159 48.40244:5364 55.05431:26248 56.06211:3998 57.06994:45825 61.00728:976 66.04646:5331 68.06216:5099 69.06987:13175 71.08553:45030 72.08887:3932 73.04689:14298 74.01521:3429 74.04636:6558 75.02615:8931 78.04641:12444 80.04963:4679 81.03361:3325 84.05711:7174 84.0935:18343 85.02843:399 85.06485:53153 85.10131:49590 86.10458:8870 87…	1.60793e+06	1.55499e+06	1.50508e+06	1.48195e+06	1.44192e+06	1.41781e+06	1.43312e+06	1.53402e+06	1.50332e+06	1.59536e+06	1.46588e+06	1.5066e+06	1.5577e+06	1.44625e+06	1.48421e+06	1.55267e+06	1.48091e+06	1.58598e+06	1.37592e+06	1.55009e+06	1.38074e+06	1.44406e+06	1.53127e+06	1.36258e+06	1.51289e+06	1.51285e+06	1.49731e+06	1.52159e+06	1.53539e+06	1.40458e+06	1.43292e+06
592	19.036	2362.6	91.0542	Unknown				null	null		null	null	null	null	null	null	45.3	44.93978:8392 44.97912:9034 47.53718:7960 55.01793:453 55.05431:47923 56.0621:3958 57.06994:21602 59.03117:2452 61.01048:6205 62.01519:3082 63.02301:8882 65.03867:14998 66.02412:40310 66.04643:3953 67.03193:3893 67.0542:27697 68.06216:5726 69.06987:92114 70.07778:23354 71.08554:17046 72.04436:16568 72.08887:9231 74.04633:4202 76.03083:3615 77.03861:29926 79.02747:41783 79.05425:2073 81.06985:4074…	0	0	2.45347e+06	2.04297e+06	2.46785e+06	1.47327e+06	4.14595e+06	2.23238e+06	4.1305e+06	0	0	0	1.70809e+06	1.75777e+06	1.78451e+06	1.67352e+06	3.54659e+06	3.11481e+06	0	0	0	3.01576e+06	0	2.15919e+06	3.42448e+06	0	0	0	0	3.10317e+06	1.56365e+06
594	19.214	2376.08	105.07	Unknown				null	null		null	null	null	null	null	null	1.99	44.0576:577 44.27839:3492 45.01556:4671 45.03354:4742 49.0073:6177 55.01791:1498 57.06992:27108 59.03126:3820 60.02074:1196 63.02297:3842 64.03083:344 65.03865:2981 71.0855:16888 72.08883:4651 75.02613:2516 79.05422:7115 80.0621:4697 82.07768:8800 84.05703:336 85.06479:455 86.01518:9633 87.023:4791 87.04413:676 89.0387:5292 91.03736:4672 91.07065:1318 92.04504:3599 93.05729:1445 93.06549:10943 93…	1.4269e+07	9.12072e+06	1.21162e+06	1.22253e+06	0	1.47007e+06	0	0	1.17068e+06	2.54346e+06	6.04459e+06	1.18458e+06	1.03977e+06	3.4402e+06	2.11742e+06	0	1.27724e+06	3.1584e+06	0	2.62407e+06	1.70523e+06	1.0233e+06	1.87758e+06	5.15788e+06	981136	0	0	1.69072e+06	1.10944e+06	2.1408e+06	1.15789e+06
595	19.296	2382.3	92.0621	Unknown				null	null		null	null	null	null	null	null	123.61	47.18922:7225 49.52219:7580 49.60537:7579 49.63662:6339 50.0152:29249 50.9509:861 55.05428:4038 57.07002:16677 58.04137:1871 59.03125:6744 59.03661:58071 62.01514:10569 63.02296:804 65.03864:14181 66.0464:3610 71.04913:3014 72.04447:72970 74.04645:7190 77.03857:28589 80.04958:4093 80.06207:18678 81.06998:8139 82.07764:12506 83.04916:20382 84.05706:6819 85.02837:3115 85.06477:11606 85.10125:27319 …	1.62192e+06	0	0	0	0	0	0	0	0	0	0	0	0	0	0	1.95231e+06	0	1.66154e+06	1.58366e+06	0	0	2.10072e+06	0	0	0	0	0	0	0	0	0
597	19.379	2388.57	298.266	Unknown				null	null		null	null	null	null	null	null	5.65	44.96177:4898 46.66729:6324 47.93985:5471 50.9508:5464 64.03082:2535 71.04913:485 73.0284:255 75.02609:499 77.00535:2324 78.04653:6804 79.05419:33026 80.04958:5524 82.04133:2315 82.06507:986 85.0648:1442 86.01513:9287 87.023:1391 88.95102:319 91.06975:1619 92.04548:1816 92.06206:46289 93.06112:2876 93.9414:163 94.0652:5051 95.04927:7184 95.93932:1240 96.00413:12249 97.08855:3339 99.04415:1043 100…	11263.2	0	0	0	0	11384.6	0	0	19848.7	0	0	0	0	211113	29440	0	0	0	0	10973.3	51196.1	0	0	34931.8	10466.6	71566.3	0	209233	0	0	13738.6
598	19.395	2389.76	149.023	Unknown				null	null		null	null	null	null	null	null	71.03	44.05759:24113 46.11424:7261 46.27305:4387 48.34135:8249 48.67137:7342 55.01799:1710 58.0733:3438 61.00734:5448 64.0308:3998 69.03345:2990 70.07773:17826 74.01515:4446 75.02609:26027 76.03077:27037 77.00536:2199 78.04653:32784 79.05419:57948 81.03353:4186 82.06505:1687 83.04913:1464 83.08549:80144 84.05702:1958 85.06477:3960 88.951:1518 89.03867:22610 91.03871:2332 92.04949:1206 93.06086:2250 93.…	0	0	0	0	0	0	0	0	0	0	0	0	0	0	0	0	0	0	0	924275	0	0	0	0	0	0	0	0	0	0	0
599	19.412	2391.07	101.06	Unknown				null	null		null	null	null	null	null	null	79.56	44.07735:9779 46.58998:10786 47.5066:9872 50.01516:65504 50.95086:2333 53.03876:4724 55.01795:9797 56.06212:5715 57.03364:243 59.03118:6501 59.03666:7991 66.04647:3411 69.03354:8086 71.0492:11191 72.08889:1577 73.00738:9593 73.04691:23192 77.0054:5501 77.03863:6652 78.04642:21380 79.05427:4562 81.06986:4948 82.0414:6170 84.05711:23032 87.04419:32442 90.04644:2612 90.81515:648 91.03835:3902 92.045…	0	0	0	0	0	183296	0	0	0	0	0	0	0	0	0	0	0	0	0	0	0	0	0	0	0	0	0	0	0	0	0
602	19.535	2400.41	287.143	Unknown				null	null		null	null	null	null	null	null	28.07	45.01548:17528 50.01512:14526 50.9509:892 59.04925:1736 63.02296:14068 64.03082:2005 65.03864:792 71.08549:7813 73.04684:11002 77.00534:1902 82.04133:329 82.06527:2546 85.10124:32676 86.01516:5031 87.02298:1961 88.03083:581 88.0519:3663 90.04657:1100 91.03733:6468 91.0706:518 92.04501:2890 93.05727:1467 95.04929:2997 96.08074:3524 96.99385:1541 99.11695:17734 101.0385:1314 103.04168:6004 103.0543…	730923	0	1.12678e+07	529703	6.50484e+06	428470	867028	0	821376	341222	0	0	0	0	0	0	437908	1.41766e+06	1.76113e+06	244235	635985	2.00356e+06	0	0	0	0	3.6368e+06	0	573353	993513	1.62438e+06
603	19.656	2410.5	123.044	Unknown				null	null		null	null	null	null	null	null	6.38	44.99717:10899 47.22162:5468 47.83364:4773 50.95084:278 54.04645:4464 55.01793:3231 56.0621:12860 57.03362:693 58.07335:920 59.03128:948 60.02063:1823 61.00737:4971 62.0152:1929 63.02301:2602 65.03867:13737 66.04645:468 67.0542:5476 68.06215:8270 69.03351:1365 69.06987:6890 70.07779:8996 71.04918:2740 74.01521:2447 75.02615:6977 76.03084:11537 77.03862:20863 78.04642:11310 79.05425:60185 80.06212…	0	0	0	0	0	0	0	2.54586e+06	0	0	431568	2.3436e+06	5.23041e+06	2.21539e+07	1.90801e+06	0	0	0	0	0	0	1.52019e+06	0	0	666372	0	0	448030	625630	0	0
604	19.667	2411.42	287.906	Unknown				null	null		null	null	null	null	null	null	70.52	44.81965:5946 44.97004:4967 45.01557:2681 45.31305:5189 50.17343:5393 53.03872:1392 55.05429:27472 57.0336:1835 58.04138:4242 59.04928:5715 62.01517:1033 64.03082:1086 65.03864:2007 69.06998:13227 73.02843:1738 73.04685:1359 75.02612:5432 75.04374:3195 76.0308:8031 77.00536:3615 81.03357:2755 82.04134:2154 84.05704:52 85.00729:2729 85.06484:17296 88.95104:4324 92.06207:13705 92.07846:2663 93.0572…	35390	0	5795.36	0	0	0	13960.2	0	5999	6826.69	5628.86	0	0	0	0	5894.63	0	0	13836.5	0	0	0	0	0	0	3447.58	0	0	5371.11	0	4779.1
605	19.713	2415.29	112.076	Unknown				null	null		null	null	null	null	null	null	12.84	44.05761:11378 45.03356:10820 46.47585:4992 50.01521:27561 55.0179:2840 57.03358:2193 58.04148:3308 65.03862:5470 66.04639:2133 68.06207:2741 69.03362:4919 69.06996:107107 72.08882:3480 74.04645:1097 75.02608:11631 79.05418:30114 81.03355:1647 82.06506:5180 83.0491:10234 84.08077:29387 86.01515:3231 87.02297:557 87.04408:11496 88.03082:4547 89.03865:25446 90.04656:9111 93.06543:2027 93.07:19075 9…	4.28637e+06	5158.89	0	7465.24	2.32722e+06	1.35484e+06	4288.03	3973.02	4.89376e+06	0	0	0	3.44142e+06	0	4.18796e+06	0	2.41292e+06	2.73734e+06	8.76857e+06	1.73041e+06	4.13045e+06	1.01707e+07	5944.12	8958.86	7.7559e+06	7.39626e+06	11236.5	2.73567e+06	0	6.29072e+06	9.27428e+06
606	19.717	2415.57	251.047	Unknown				null	null		null	null	null	null	null	null	5.8	44.05761:3037 44.17868:6818 44.59008:6729 44.99717:29706 45.28727:6338 45.38511:7377 46.81657:9298 47.2056:6376 47.35955:3381 47.62386:9335 49.00732:8687 49.9693:6369 50.01513:15446 53.03871:5282 55.01801:2972 56.06208:12015 59.03126:1917 62.01513:1253 63.02296:10163 67.05431:9883 70.06516:7413 71.04914:1702 71.08549:19045 73.02841:9706 74.01518:5299 75.02612:15680 76.03079:993 77.00528:4353 77.0…	0	0	0	0	0	0	0	0	0	0	0	0	0	0	0	0	0	0	0	0	0	0	0	0	0	0	0	1.09966e+06	0	0	0
611	20.009	2439.92	77.0386	Unknown				null	null		null	null	null	null	null	null	2.95	44.05761:21315 44.16346:7202 44.71439:8464 48.60273:8973 50.01513:23908 50.95089:2016 53.0387:1621 59.03124:3246 59.04926:5066 62.01514:7839 63.02296:27309 65.03862:30803 69.06995:5099 71.04913:5429 72.08897:4561 74.01518:5638 74.04645:2058 75.02608:11775 75.04372:347 77.0053:634 77.03855:152043 78.04652:18685 79.05419:64804 80.06204:19084 81.06997:7362 82.07782:1438 83.04909:184 83.08548:19363 8…	0	0	0	2.59936e+06	2.27493e+06	0	0	1.67719e+06	0	2.98521e+06	1.3448e+06	0	0	0	0	0	0	1.27282e+06	0	0	0	0	0	3.38998e+06	0	0	3.36572e+06	0	0	0	0
614	20.141	2450.93	58.0652	Unknown				null	null		null	null	null	null	null	null	4.25	44.18348:7150 45.03357:1387 50.01512:3864 50.95082:1087 53.03872:3510 57.06991:11225 58.06525:45728 58.07333:1810 65.03865:18676 66.04641:982 67.05431:15638 68.06213:2242 69.06984:8042 70.07776:1485 71.04916:2124 71.07297:34878 71.0855:1479 72.08079:9935 74.01518:3118 74.03621:4457 74.04648:1549 75.04375:163 76.03082:4018 77.00537:847 80.0496:633 81.07:20020 82.07765:7905 83.04913:3272 83.07291:2…	5111.58	0	0	0	0	0	2845.46	0	0	15346.9	0	2722.19	0	3429.79	0	2859.73	7510.38	23654	2971.16	0	0	0	8014.17	0	3428.22	0	0	108911	2760.22	57746.6	0
617	20.28	2462.53	92.0621	Unknown				null	null		null	null	null	null	null	null	91.5	44.04952:10219 44.97918:6583 45.01556:7201 45.03357:17547 45.42559:6541 49.74155:7186 50.9509:3439 55.05427:6422 58.06522:134066 59.04927:1807 60.02071:1494 70.06514:10337 71.07293:102444 72.08077:34910 72.08898:2202 75.0261:6142 75.04372:1945 77.00536:2961 82.06506:4761 85.00733:1881 87.0441:3467 88.05188:3302 88.95101:2565 89.03867:4657 90.04654:6181 91.07056:6294 92.06206:150528 93.06544:5563 …	0	2.22242e+06	0	0	0	0	0	0	0	0	0	0	0	0	0	0	0	0	0	0	0	0	0	0	0	0	0	0	0	0	0
622	20.347	2468.07	239.162	Unknown				null	null		null	null	null	null	null	null	29.1	44.05761:62142 45.01557:99894 45.03349:40988 48.71913:12007 50.0151:28725 53.03871:8962 59.04927:7784 62.01515:9593 63.02296:30775 65.03864:18830 66.0464:97029 67.0543:213394 68.0621:151870 73.02842:15570 75.02613:7692 80.06206:490703 81.03355:34787 81.06998:1160569 82.07765:156501 83.08549:108856 84.05701:26571 85.0648:24060 90.04197:145655 91.05435:584952 95.0856:259376 96.00415:24544 96.05701:…	1.00831e+07	9.58936e+06	9.74199e+06	9.28895e+06	8.70321e+06	1.15752e+07	9.463e+06	9.09325e+06	8.7317e+06	1.02107e+07	8.72411e+06	8.91141e+06	768848	1.07161e+07	1.08778e+07	1.15823e+07	1.04058e+07	1.11856e+07	9.7973e+06	8.71353e+06	8.85728e+06	9.93021e+06	9.77849e+06	8.41457e+06	1.05338e+07	9.88543e+06	1.00124e+07	9.70213e+06	8.14522e+06	9.51773e+06	8.8041e+06
623	20.363	2469.45	81.0699	Unknown				null	null		null	null	null	null	null	null	8.68	44.54362:8960 45.03352:12241 46.52517:8216 53.03865:863 55.01794:27308 55.05433:35748 55.66869:3755 57.03363:29794 62.0152:2889 66.04648:15214 67.05422:621341 68.06218:112738 69.06989:30501 73.02856:23706 77.03864:131738 78.04642:136864 79.05428:297887 80.06216:182403 81.03362:12775 81.06987:714904 82.07772:195239 83.08559:57465 85.0074:8288 85.06486:12206 87.04423:18200 88.02779:7631 90.04184:23…	7.49708e+06	7.27189e+06	6.78799e+06	4.0235e+06	4.37084e+06	6.44854e+06	2.10392e+06	3.23028e+06	4.99825e+06	5.72184e+06	2.51959e+06	3.82583e+06	4.12429e+06	2.51899e+06	4.14658e+06	2.99956e+06	2.11021e+06	1.40271e+06	1.02499e+07	1.70336e+06	3.82723e+06	2.81036e+06	5.04504e+06	1.20405e+07	2.20877e+06	1.26314e+07	3.63004e+06	1.53774e+06	1.94011e+06	2.54731e+06	4.02986e+06
628	20.438	2475.66	155.07	Unknown				null	null		null	null	null	null	null	null	4.27	44.05762:62762 45.11482:22604 46.12725:19416 48.12091:20388 53.03871:19247 54.04652:24486 55.05428:273716 56.06208:69609 57.03358:48105 57.06991:189218 58.07332:13413 61.02848:9357 63.02295:22530 65.03864:97265 66.04642:82803 67.05431:118371 69.03348:54840 69.06998:264082 70.04138:107786 70.07776:32954 71.04913:11531 71.08549:94235 72.08882:29616 76.0308:24635 77.00536:3758 77.03856:129046 78.046…	444498	228447	96535.7	42959.9	498373	570061	297773	42744.2	154861	526349	63127.9	685110	0	23636.5	671348	520513	391514	517246	2.55676e+06	353946	294777	351147	486992	2.54708e+06	18650.7	850234	923497	192926	181159	289956	905219
629	20.463	2477.73	99.0805	Unknown				null	null		null	null	null	null	null	null	96.13	44.05764:31158 44.66102:6250 45.01551:35829 45.03351:18757 45.1111:7543 45.60508:6355 47.1337:5676 48.48573:6100 48.67069:7287 50.01516:11335 60.02066:6819 63.02304:221 64.02634:11350 65.03857:2214 69.03354:7156 70.0778:35358 71.0492:3747 72.08889:5999 73.0285:3292 74.01506:4026 75.02618:26031 76.03086:8308 77.00543:5601 78.04645:2331 83.0492:5782 83.08559:23245 84.05714:9767 84.09337:4284 85.007…	0	0	0	0	0	0	0	0	0	0	0	0	0	0	0	0	0	0	2.75372e+06	0	0	0	0	2.75402e+06	0	0	0	0	0	0	0
630	20.485	2479.58	227.107	Unknown				null	null		null	null	null	null	null	null	3.96	44.99713:1589 45.03354:17251 48.37058:6504 49.14164:5747 49.41978:6467 50.15993:6623 58.07338:5776 59.04921:3485 61.0105:2003 62.01521:6138 69.03354:3153 70.07782:21357 71.08556:18540 74.03627:6105 77.00546:6590 82.04141:1259 82.07775:6458 83.0492:6153 83.08559:28994 84.05711:21869 85.02846:1786 85.06492:2270 86.9991:6466 87.02307:1162 87.0442:25208 88.03092:224 88.05199:4178 88.95089:3777 89.038…	0	0	0	0	0	0	0	5332.42	6970.74	0	30859.8	0	0	0	0	5178.17	0	0	10557.2	12740.1	2146.24	0	0	22168.5	21184.1	0	0	11574.2	4369.8	15955.6	18622
633	20.552	2485.16	91.0544	Unknown				2481	C22H30O		83.4	99.2	72.8	65.2	77.6	86.3	11	44.313:4712 45.05062:5420 45.80372:4806 50.01511:28081 50.95082:551 53.03872:10551 58.06525:101141 63.02299:18811 66.04643:2697 67.05434:78663 69.03348:7918 71.07298:70584 72.08079:68535 73.04688:35089 74.01518:11496 74.04647:4740 77.0386:99698 78.04639:2563 79.05424:47342 80.0496:7153 80.06211:37436 81.03357:3333 83.04915:8048 86.0152:2806 88.95104:4505 89.03872:1826 90.04642:7717 91.0544:298328…	2.0496e+07	2.49254e+07	2.70488e+07	2.5787e+07	2.81093e+07	3.65254e+07	1.19476e+07	1.5892e+07	2.34249e+07	3.25862e+07	1.52991e+07	7.09353e+06	3.3618e+07	8.21923e+06	1.31329e+07	3.1352e+06	8.9842e+06	8.14682e+06	1.95399e+07	4.27134e+06	2.71739e+07	2.14698e+07	2.30732e+07	2.7963e+07	3.34779e+06	7.27228e+06	4.46374e+06	1.02504e+07	0	4.63313e+06	9.23901e+06
634	20.56	2485.87	147.117	Unknown				null	null		null	null	null	null	null	null	11.41	44.0576:3735 44.86566:9451 44.99716:22256 45.01556:50909 50.01511:24107 53.03871:3187 55.01791:20292 55.05428:40340 57.03355:45782 57.0699:25790 61.01044:9848 62.01515:22943 63.02299:3019 66.04642:29223 67.05431:195584 69.03347:22363 69.06998:54675 71.04914:6980 73.02841:43130 73.04685:31882 74.01517:1817 76.03079:6845 77.00536:3103 77.03857:6266 78.04654:40489 79.05421:212274 80.06209:40220 81.0…	2.34988e+07	3.03044e+07	2.14484e+07	1.56155e+07	1.67353e+07	2.24799e+07	9.46273e+06	9.20211e+06	1.94522e+07	2.46149e+07	1.2707e+07	1.14137e+07	1.59144e+07	1.13938e+07	1.04384e+07	5.68406e+06	5.46168e+06	1.04972e+07	1.37624e+07	7.53997e+06	1.52739e+07	1.46016e+07	1.97642e+07	1.85902e+07	7.36223e+06	5.55254e+06	6.26382e+06	4.90318e+06	6.70945e+06	7.33005e+06	8.23345e+06
637	20.642	2492.63	92.0621	Unknown				null	null		null	null	null	null	null	null	4.14	44.97918:39462 44.99708:45143 45.85091:23187 46.16071:26264 53.03871:19232 57.03359:3478 59.04928:14330 62.01516:27774 65.03864:87798 68.06214:20594 73.04684:133848 74.01517:19525 74.04629:52883 75.02612:113693 77.00554:30395 78.04656:53858 80.06209:147354 83.03856:23440 84.05705:13401 86.01517:9010 87.04409:6298 88.03083:24040 89.03869:136214 91.03734:17235 92.06207:449285 93.05727:73015 94.0776…	0	0	4.48989e+06	0	6.22902e+06	3.4427e+06	0	0	0	0	0	0	0	0	0	0	0	0	0	0	0	0	7.23383e+06	0	0	0	0	0	0	0	0
640	20.702	2497.67	98.0726	Unknown				null	null		null	null	null	null	null	null	3.61	44.05759:24017 44.654:5117 44.97918:16152 45.03357:30612 45.12244:5553 45.72316:7790 48.67037:8827 49.01808:7499 49.05043:7741 50.01509:16889 55.01799:11977 55.05437:8777 57.03356:51714 57.07:77129 60.0207:15416 61.02845:20027 66.04638:3386 69.03345:14055 69.06995:81168 70.04136:23356 70.07773:113789 71.04911:2344 71.08562:96341 72.0888:8676 73.0284:55439 74.04643:3267 75.02608:22966 75.04388:122…	1.54067e+06	595193	1.67289e+06	1.23159e+06	1.38881e+06	1.21438e+06	907465	1.57478e+06	677948	1.72023e+06	570710	1.7777e+06	585372	1.06498e+06	1.47131e+06	1.06869e+06	721836	841895	4.99469e+06	832236	521800	832091	1.15887e+06	4.29626e+06	952867	1.75404e+06	1.80822e+06	766548	0	538555	1.46422e+06
647	20.812	2509.8	149.023	Unknown				null	null		null	null	null	null	null	null	4.62	44.3613:13149 45.01554:4633 45.34661:12342 48.86338:21770 50.01519:50494 50.9509:5292 55.05428:36902 56.06218:6167 57.03358:11904 57.0699:12968 59.03125:2582 62.01515:8798 64.03094:8317 65.03864:45728 67.0543:92042 68.06213:3642 69.06997:73800 70.07776:32489 71.08564:5247 73.02837:3002 73.04684:19925 74.04645:5015 76.0308:4816 77.00532:1280 80.06207:21112 81.06998:44683 82.04132:7127 82.07785:224…	1.59027e+06	1.47943e+06	1.13046e+06	2.80601e+06	0	1.41614e+06	1.78175e+06	1.25071e+06	1.07937e+06	1.57405e+06	1.99324e+06	1.04116e+06	1.10716e+06	0	1.16284e+06	1.17941e+06	0	1.06201e+06	1.21298e+06	0	997896	863931	1.56397e+06	1.98885e+06	1.33024e+06	1.48611e+06	1.4072e+06	967725	1.06628e+06	1.1168e+06	885735
649	20.888	2518.86	91.0543	Unknown				null	null		null	null	null	null	null	null	7.66	44.05759:17584 45.01563:27457 45.59627:17946 48.82746:18589 49.30752:20214 50.01519:18065 50.95088:24983 53.03868:6349 55.05426:108515 56.06216:29014 57.03356:8225 58.07329:5693 63.02295:22072 65.03862:53606 67.05428:239043 68.0621:10115 69.06995:397171 70.07773:178268 71.08562:149469 72.0888:9552 73.02834:29744 74.01514:14447 75.02609:51445 76.03077:17150 77.03854:260511 82.07781:97480 83.04911:…	8.26896e+06	1.09006e+07	9.98517e+06	1.13607e+07	5.96709e+06	1.17663e+07	0	2.89954e+06	7.47963e+06	8.88401e+06	4.09362e+06	3.86965e+06	6.25693e+06	6.28482e+06	0	0	0	0	0	7.09949e+06	3.11887e+06	5.99152e+06	6.12814e+06	4.77478e+06	0	0	0	0	2.7716e+06	0	0
654	20.981	2529.91	150.027	Unknown				null	null		null	null	null	null	null	null	8.82	44.4157:12539 44.55963:14148 47.4122:12783 50.01511:90368 57.0336:1333 58.07333:10149 67.05432:49867 68.06212:43813 73.04688:46360 74.01515:36897 75.02612:45152 77.03858:67007 78.04638:46754 86.01518:8947 87.04414:2594 90.04636:9928 91.03782:22688 92.0621:134626 93.07007:57493 94.04147:14555 94.07774:11449 95.04931:8187 102.04656:19478 102.96649:57606 103.05434:40055 104.02581:187301 104.06199:69…	1.13163e+07	1.05691e+07	0	0	1.40275e+07	2.19402e+07	0	0	2.70562e+07	0	0	0	1.89269e+07	0	2.49272e+07	0	2.28322e+07	2.21643e+07	2.1967e+07	2.22289e+07	2.40933e+07	2.65644e+07	1.34819e+07	5.81356e+06	4.70435e+07	2.81916e+07	9.77555e+06	2.79613e+07	9.68382e+06	3.1761e+07	4.70758e+07
657	21.034	2536.24	147.117	Unknown				null	null		null	null	null	null	null	null	1.25	45.01555:97804 45.03356:210290 46.39752:4090 47.44236:4107 47.89105:3865 49.61061:5241 53.0387:15251 59.04927:16931 60.02059:4245 67.05431:46661 68.06213:17022 80.06204:31940 81.06998:1065585 84.05701:116207 85.06478:6660 85.10125:26601 87.0442:15672 90.04659:7272 93.07002:44121 94.04144:4174 94.0777:15264 95.04927:7368 95.08559:94225 96.99385:14636 97.06491:119741 98.03635:5361 98.07258:20431 98…	2.47748e+07	3.61292e+07	3.09644e+07	3.37506e+07	2.07798e+07	2.56152e+07	3.28466e+06	1.05614e+07	2.15891e+07	2.23854e+07	1.85112e+07	1.44383e+07	1.47972e+07	1.29878e+07	1.17585e+07	3.09865e+06	4.23247e+06	5.48692e+06	7.14715e+06	1.01905e+07	1.23189e+07	1.4992e+07	1.83906e+07	1.49665e+07	8.91581e+06	0	3.86868e+06	3.8913e+06	7.26431e+06	5.16988e+06	6.99834e+06
658	21.04	2536.9	283.03	Unknown				null	null		null	null	null	null	null	null	3.49	44.05758:66380 44.17029:5038 44.9052:2852 45.01554:6025 46.00564:2778 47.60134:2637 50.95088:9717 53.03868:12031 55.01788:4736 59.03123:2098 59.04925:4872 60.0207:10478 61.00734:14057 64.03079:12751 66.04652:2706 69.03359:16830 71.04927:4908 73.04681:53911 74.04645:10129 75.02607:13917 75.04369:34776 77.00527:53962 82.06524:8910 84.05697:16137 85.00729:6669 85.06476:45069 86.0151:9373 88.95099:73…	0	0	0	713562	752252	0	0	0	0	0	0	0	0	0	0	0	0	0	0	0	0	0	0	0	0	0	0	0	0	0	0
660	21.059	2539.21	149.045	Unknown				null	null		null	null	null	null	null	null	5.19	45.01548:32434 45.03357:47489 47.93691:5671 50.05198:5388 59.03124:23591 59.04926:15090 61.01042:52271 63.02294:18644 69.03346:13100 71.04913:27062 73.04683:1225 74.04642:73575 75.04371:27174 77.00528:47381 80.04956:8991 81.03354:18765 82.04131:11987 83.04909:32369 85.00731:26323 85.06477:36541 86.01514:3266 88.05188:28114 88.95096:38681 89.03865:9796 90.04651:8687 94.04145:9935 94.07765:42225 95…	0	0	0	0	0	0	0	0	2.14694e+06	0	0	0	0	0	0	2.03931e+06	0	1.3156e+06	1.26459e+06	0	0	0	0	0	1.60062e+06	1.58626e+06	0	0	0	0	0
661	21.115	2545.78	128.062	Unknown				null	null		null	null	null	null	null	null	4.55	44.05761:45400 44.86277:1652 45.01556:13032 45.49677:6621 45.54434:6577 47.84856:9443 49.16804:6898 49.40117:7067 49.77773:7404 53.0387:12526 55.01789:9680 56.06217:13780 57.03356:9509 57.07:5275 58.0733:12406 59.03124:27953 60.02071:7454 61.01042:4120 62.01516:6718 63.02296:25750 67.05429:7041 68.06209:3899 69.03346:2059 71.08563:12176 72.08897:1959 75.02609:8732 76.0801:5616 77.03855:6214 79.05…	5.10512e+07	5.15778e+07	4.28493e+07	7.37134e+07	4.08857e+07	2.69244e+07	2.47118e+07	3.33887e+07	4.52444e+07	6.23592e+07	5.3009e+07	3.44856e+07	1.64746e+07	1.90158e+07	3.15996e+07	4.54483e+07	3.86345e+07	3.7901e+07	2.68634e+07	3.47106e+07	3.27119e+07	4.46834e+07	4.18814e+07	5.26967e+07	6.02848e+07	3.42767e+07	5.95025e+07	0	4.3842e+07	2.88078e+07	3.90565e+07
662	21.118	2546.15	91.0544	Unknown				null	null		null	null	null	null	null	null	3.33	44.05768:16187 45.03355:12496 46.99482:8683 50.95082:22699 54.04653:18408 55.01791:16565 57.06992:3072 59.04929:12529 61.00738:26489 64.03083:15541 65.03864:13737 66.04639:3722 70.07777:19260 71.04916:17010 72.08884:10057 73.02844:30672 73.04687:13801 74.04651:9480 77.03858:116852 78.04639:81026 81.98851:13546 85.00735:19909 91.05438:2018816 92.0621:201876 94.0415:8273 94.07773:23043 96.05701:160…	2.1359e+08	1.93798e+08	1.60616e+08	2.68763e+08	1.52045e+08	1.06779e+08	8.30861e+07	1.20551e+08	1.61456e+08	2.236e+08	1.85935e+08	1.20611e+08	6.50002e+07	7.0794e+07	1.09865e+08	1.50132e+08	1.42214e+08	1.35047e+08	9.65005e+07	1.22186e+08	1.1504e+08	1.70499e+08	1.7644e+08	2.05613e+08	2.47142e+08	1.14254e+08	0	0	1.83606e+08	1.07667e+08	1.65228e+08
664	21.148	2549.74	129.07	Unknown				null	null		null	null	null	null	null	null	19.39	46.86663:27676 50.0151:30897 55.01791:13256 56.06211:57363 65.03867:10830 65.74101:48216 66.04196:47175 73.02844:19956 74.01521:42572 77.0386:96801 78.0464:62118 79.05424:327412 82.07769:19472 85.10129:18281 86.01519:23589 89.03851:55715 91.03876:83220 91.05418:2279243 92.06212:63704 93.06554:28549 96.09341:19984 97.06496:11429 99.11699:12322 101.03853:17647 102.04658:20896 102.9665:10842 103.054…	2.6506e+08	2.52239e+08	2.17915e+08	3.70144e+08	6.47514e+07	1.34889e+08	1.15578e+08	1.59798e+08	6.73858e+07	1.02725e+08	8.12958e+07	5.57127e+07	8.07121e+07	3.17442e+07	5.12698e+07	2.04653e+08	6.5319e+07	5.85333e+07	4.66685e+07	1.61498e+08	5.46611e+07	2.25387e+08	6.81085e+07	8.02966e+07	3.06856e+08	5.237e+07	9.23536e+07	2.2893e+08	7.38115e+07	4.67872e+07	2.04953e+08
665	21.171	2552.55	129.07	Unknown				null	null		null	null	null	null	null	null	9.82	44.67764:57281 44.71341:76502 46.9087:55009 49.96216:55810 50.0152:7941 51.65206:13216 56.06211:48062 67.05423:54366 69.06988:93386 73.04691:43008 74.01504:28902 75.02301:128925 76.03085:92553 78.04642:29493 80.05751:77172 83.04917:41790 83.08557:137894 90.04663:21253 91.05421:126157 91.07004:39543 93.06988:56708 94.07775:20783 96.00425:66405 97.10122:62161 98.01506:8988 104.06207:224918 113.5401…	7.72583e+07	8.12509e+07	8.10112e+07	1.46572e+08	2.01612e+08	4.97273e+07	4.1759e+07	4.96636e+07	7.23188e+07	1.02596e+08	8.11669e+07	5.55838e+07	3.06552e+07	3.35831e+07	5.11409e+07	6.94267e+07	6.17507e+07	1.80152e+08	4.65396e+07	5.41876e+07	5.45321e+07	7.30135e+07	7.29551e+07	8.52056e+07	3.06747e+08	1.56966e+08	8.63622e+07	7.48371e+07	7.36826e+07	4.38657e+07	2.04824e+08
666	21.174	2552.81	105.07	Unknown				null	null		null	null	null	null	null	null	6.35	44.16518:4143 45.01556:10312 45.03356:1310 50.95081:18938 53.03872:1469 54.04642:2412 55.0543:16060 59.03126:674 61.01045:38012 62.01515:3879 64.03083:10126 67.05432:31366 68.06216:6455 69.06984:49938 70.07776:14456 72.05698:13108 73.02844:14478 74.04631:38390 75.04374:1332 81.07001:49900 82.07766:7383 83.04919:9933 83.08553:26723 85.06461:1097 85.10129:13768 87.04414:4850 93.07005:20945 93.94142…	2.03635e+07	2.98685e+07	2.47822e+07	3.2582e+07	2.02078e+07	2.0774e+07	0	1.5376e+07	1.99641e+07	2.55239e+07	1.90876e+07	0	1.70445e+07	1.74917e+07	1.28876e+07	0	1.25802e+07	1.46702e+07	0	0	0	1.5134e+07	2.3383e+07	1.88332e+07	1.96359e+07	1.63801e+07	2.13207e+07	1.82179e+07	1.36326e+07	0	1.33288e+07
669	21.216	2557.87	125.06	Unknown				null	null		null	null	null	null	null	null	45	44.34103:8036 44.36474:7625 44.61871:7361 46.0631:9132 50.01515:8182 55.0179:12385 57.03359:6536 59.03125:2262 59.95288:15098 61.01044:10811 62.01514:5176 66.04639:6315 67.05431:9237 72.08899:7894 73.04686:57953 75.04373:1963 81.06999:2935 85.00733:4823 88.95103:2897 93.07005:901 94.04144:5794 95.93933:2004 96.00421:29738 96.99387:29303 97.0649:1093 99.04416:7967 99.11697:2829 102.96672:8182 103.…	4.04355e+06	3.47752e+06	4.5254e+06	5.67749e+06	3.38216e+06	1.39803e+07	3.55407e+06	4.32748e+06	4.13484e+06	4.93971e+06	4.52263e+06	4.52108e+06	6.68622e+06	5.9041e+06	1.54504e+07	4.5347e+06	6.1972e+06	4.42513e+06	2.86458e+06	6.6907e+06	5.3235e+06	4.56541e+06	6.32941e+06	4.96023e+06	1.57996e+07	5.28217e+06	7.02037e+06	5.25861e+06	7.18576e+06	5.34048e+06	7.50991e+06
670	21.238	2560.52	97.1012	Unknown				null	null		null	null	null	null	null	null	5.96	45.01559:95312 45.0336:8761 45.40122:9232 45.65944:7807 49.02281:15021 53.03872:25641 57.06992:66993 58.07333:23183 59.03127:32721 61.00738:16094 63.02299:4248 65.75619:15536 68.06213:96747 70.07777:78973 71.0855:105815 73.02842:36329 77.00538:42883 84.09349:32877 85.06482:30156 85.10127:24226 87.04415:31590 88.95105:11785 94.0415:36292 95.04925:1695 96.09342:89743 96.99393:16891 97.06494:31054 9…	2.35026e+06	2.20766e+06	0	0	2.04685e+06	3.91346e+06	0	1.73942e+06	0	0	0	0	1.95657e+06	0	1.98519e+06	0	0	0	0	1.22446e+06	0	751390	2.11448e+06	671849	0	0	0	0	0	0	0
673	21.28	2565.45	207.117	Unknown				null	null		null	null	null	null	null	null	3.45	45.06886:6968 45.29199:8637 45.82158:7096 48.99007:8949 50.0152:16787 50.08165:8512 50.95079:19386 54.04651:5627 59.04914:13316 61.01055:3498 66.04642:3649 71.08548:1886 74.04645:16204 84.057:11954 86.01517:2251 87.04415:6028 88.03081:2088 93.03364:5238 97.00281:479 97.99232:2363 99.04414:5448 101.05975:17553 103.0032:3222 103.04166:710 104.06195:783 107.04916:3699 107.08569:24914 108.05695:14697…	0	5.47922e+07	0	7.58941e+07	0	0	0	0	0	5.92071e+07	0	0	0	0	0	0	0	0	0	0	0	0	0	5.72677e+07	5.90483e+07	0	6.23245e+07	6.0383e+07	6.22449e+07	0	0
674	21.281	2565.58	129.07	Unknown				null	null		null	null	null	null	null	null	96.02	50.01514:33114 51.65196:21669 55.05431:52713 63.02301:22599 65.03869:198173 73.04689:25310 74.01521:26496 75.02618:26222 76.03085:74956 77.03861:837166 78.04642:221454 79.05426:522016 80.0621:19282 87.02304:21588 88.03088:34106 89.03852:156277 90.04664:29780 91.03763:45034 91.05418:11470482 91.07004:53728 92.06213:946557 93.06554:49625 93.06985:42254 95.08566:62228 101.0386:51900 102.04658:188416…	1.00711e+08	1.00611e+08	8.82174e+07	1.35845e+08	7.72957e+07	5.88219e+07	4.54897e+07	5.51266e+07	7.9439e+07	1.02055e+08	9.25912e+07	5.70823e+07	3.86325e+07	4.26575e+07	5.8028e+07	7.45527e+07	8.21042e+07	7.0551e+07	5.25119e+07	5.58918e+07	6.34084e+07	8.29724e+07	8.51992e+07	9.08315e+07	1.0335e+08	6.52692e+07	1.01969e+08	8.97716e+07	8.81005e+07	5.96079e+07	7.22112e+07
675	21.287	2566.27	91.0543	Unknown				null	null		null	null	null	null	null	null	1.75	44.05759:9572 44.50132:12427 45.40266:12183 46.50486:11559 47.4108:11599 50.95089:1598 53.0387:5719 59.03124:16917 63.02295:9504 66.0464:9900 67.05429:7030 68.0621:4473 69.06997:48267 72.08897:8594 73.02843:10741 74.01517:11447 74.04644:7653 77.00534:17096 77.03854:12903 79.0542:38782 81.03354:15787 81.06998:52902 82.06506:13307 82.07784:27608 84.057:6529 84.09348:9354 85.00731:11537 85.06478:136…	8.28126e+07	8.53529e+07	7.18172e+07	1.08408e+08	6.14714e+07	5.55568e+07	3.30767e+07	4.57191e+07	6.54421e+07	7.63709e+07	6.44795e+07	4.31517e+07	3.24371e+07	3.30731e+07	4.53411e+07	5.14669e+07	6.46397e+07	4.86327e+07	3.92399e+07	3.64354e+07	4.67628e+07	6.42244e+07	7.62554e+07	7.65224e+07	7.34863e+07	4.60199e+07	7.50605e+07	7.05358e+07	7.55143e+07	4.45466e+07	6.06236e+07
676	21.307	2568.67	129.07	Unknown				null	null		null	null	null	null	null	null	2.67	44.05767:30028 44.97917:10191 44.99715:24165 45.03359:2601 46.9948:11053 49.25449:12187 50.01518:11044 53.03869:4460 55.01788:1624 55.05426:19856 57.03357:1692 57.07:37597 59.04926:3930 59.95285:9325 64.03079:5749 67.05428:11245 68.0621:701 69.06995:50472 70.07774:5062 71.08562:24277 72.08897:2747 74.01514:2210 75.02607:5090 78.04652:1605 81.06995:29249 82.06525:1699 82.0778:33257 83.08547:69019 …	1.04648e+08	9.76808e+07	8.92766e+07	1.3464e+08	7.90913e+07	5.84018e+07	4.56741e+07	5.74579e+07	8.00571e+07	1.03733e+08	0	5.75309e+07	4.0155e+07	0	0	7.38974e+07	8.28081e+07	7.12595e+07	5.16325e+07	5.63956e+07	6.44024e+07	8.52322e+07	8.32927e+07	9.2416e+07	1.05831e+08	0	1.00589e+08	0	8.74025e+07	0	7.34378e+07
677	21.352	2574.06	71.0856	Unknown				null	null		null	null	null	null	null	null	2.05	44.05759:8632 44.97917:23530 47.7507:9459 56.06216:3417 59.03123:6672 59.04913:9166 61.00734:5740 62.01511:16955 68.06212:17172 70.07772:12371 71.08563:47569 72.0888:11793 73.02842:963 73.04682:37356 74.04635:751 75.02607:25038 76.03077:17481 77.00533:12226 82.04131:8662 83.04908:14581 84.05699:10972 84.0934:9511 85.0073:4620 85.06477:8298 85.10122:26072 86.99898:8139 87.02295:7462 88.951:4834 90…	1.80961e+06	1.76077e+06	841397	0	0	2.07787e+06	0	0	1.22814e+06	1.63131e+06	0	860297	0	0	1.0565e+06	0	0	0	0	829882	0	1.33854e+06	0	0	0	0	0	0	0	0	846936
678	21.399	2579.69	92.0621	Unknown				null	null		null	null	null	null	null	null	4.27	44.05762:13586 44.11553:6130 44.97912:9176 45.49637:5763 45.50824:2935 45.92127:6027 46.34473:5460 48.53441:5735 49.08884:5275 53.93789:308 59.03126:3890 59.04927:923 61.01056:481 62.01514:10129 64.03082:1413 66.04637:10607 68.06211:16408 71.04913:5745 73.02842:7975 73.04684:12954 74.01514:2818 75.02612:195 77.03857:19746 79.05421:20623 83.04912:5579 84.05698:3878 87.02298:695 88.95105:1312 89.03…	2.47611e+06	4.30111e+06	0	0	2.26917e+06	2.04903e+06	0	1.54217e+06	3.1684e+06	2.00117e+06	4.04013e+06	0	0	0	1.20736e+06	0	0	0	0	1.29271e+06	0	0	0	0	0	0	0	0	0	0	0
681	21.454	2586.22	209.133	Unknown				null	null		null	null	null	null	null	null	4.03	44.05759:3295 45.03357:16865 45.35408:6117 45.5629:5213 46.18353:5289 48.02737:5862 49.88139:2751 53.93799:8271 58.07331:4473 62.01514:5315 63.02296:1253 64.0264:7594 68.06208:9446 69.03346:5540 71.04913:6696 72.08881:1346 76.0306:6965 77.00541:8834 78.04652:12628 79.0542:12007 80.06208:2516 81.03355:3196 82.04131:6928 84.05701:8593 86.01515:9223 88.05188:13024 88.95102:1071 89.03867:8349 91.0543…	0	0	1.82066e+06	0	0	0	0	0	0	0	1.01074e+06	0	0	0	0	0	0	0	0	0	1.05564e+06	0	0	0	0	0	0	0	760486	0	0
682	21.474	2588.61	355.071	Unknown				null	null		null	null	null	null	null	null	4.2	44.02127:7341 44.05759:1398 44.36671:8657 45.01556:28984 45.98145:8304 48.84057:7685 55.05427:44552 59.04925:12536 65.03862:18383 66.04654:10039 69.06995:5510 70.07773:7183 71.08563:8501 74.01518:8153 75.02608:5137 77.03855:4682 83.08548:6191 84.05699:19580 85.0073:7252 85.10123:25531 88.95097:3446 89.98602:14196 93.07001:39878 94.04147:1270 95.08559:9653 96.09335:29746 98.03633:3985 98.0726:5608…	0	0	0	0	4.33353e+07	0	0	0	0	0	0	0	0	3.76294e+07	0	0	9.35722e+07	0	0	0	0	0	0	5.55111e+07	0	0	0	0	450418	0	6.41999e+07
683	21.484	2589.75	271.81	Unknown				null	null		null	null	null	null	null	null	74.34	44.05759:168 46.13992:6076 48.5049:5526 49.13954:5050 53.0387:2512 57.03358:2323 59.04927:3993 61.01056:2666 62.01513:14703 63.02295:449 64.03082:11139 66.04642:5499 70.07774:13063 71.04913:8521 73.02845:4914 74.04642:18408 75.0261:7968 76.03081:10754 77.00533:9622 77.03855:25501 78.04653:19938 79.0542:3122 81.98849:5356 85.00732:4692 85.02837:24259 85.06479:3002 86.01516:14445 87.02297:4492 87.0…	0	0	0	0	0	0	7903.61	0	0	0	0	7289.93	0	0	0	0	0	0	0	0	0	0	0	0	0	0	10109.5	0	0	0	0
684	21.523	2594.43	147.117	Unknown				null	null		null	null	null	null	null	null	3.01	45.01555:49224 45.03356:34707 45.08942:23438 46.59011:25138 48.78162:27597 50.01511:45011 55.01789:47344 55.05428:287671 56.06207:144979 57.0699:1410347 59.04914:54690 61.01043:68699 62.01514:17497 63.02295:48358 67.0543:669237 69.06997:2507166 70.07773:1054354 71.08549:1200797 72.04447:24111 72.08897:80758 74.05021:51657 79.0542:211287 81.06998:1065290 81.98868:13143 82.07764:261545 83.04907:253…	2.50563e+07	2.77151e+07	2.46643e+07	3.65893e+07	1.92615e+07	2.15303e+07	0	1.06469e+07	1.99754e+07	1.65114e+07	1.10764e+07	1.10404e+07	1.4796e+07	8.58362e+06	1.15936e+07	0	4.03225e+06	4.93968e+06	5.1899e+06	8.30619e+06	1.13982e+07	1.27892e+07	1.38228e+07	9.17412e+06	5.80054e+06	0	2.85533e+06	2.49211e+06	6.9497e+06	3.58626e+06	5.00711e+06
686	21.546	2597.12	282.05	Unknown				null	null		null	null	null	null	null	null	64.22	44.05767:32408 44.66417:10005 46.53688:10122 47.42833:9513 49.67107:9173 53.03868:11568 55.05436:14273 56.06215:2018 59.03122:10813 59.95284:6016 62.0928:2593 63.02309:15292 65.0386:49808 67.05427:11828 68.06208:1701 73.02854:12921 73.04681:142328 74.04642:16495 75.02604:1809 75.04369:33616 77.03869:78497 78.0465:17546 79.05434:64802 80.06198:7157 81.06995:67576 82.0778:31746 84.09337:21949 85.04…	0	0	0	0	0	3.41287e+07	0	2.8276e+07	0	0	0	0	0	0	0	0	0	0	0	0	0	0	0	0	0	0	0	0	0	0	0
690	21.635	2610.35	147.117	Unknown				null	null		null	null	null	null	null	null	4.61	44.05766:73483 45.20236:25812 45.39764:25176 46.76276:39408 47.10621:7049 47.32953:28438 49.52928:35514 50.01519:9769 55.05426:189843 59.95284:32775 62.01512:30716 67.05428:483405 69.03358:35363 70.07771:199136 72.08895:16254 74.0464:11455 75.02607:43861 77.00532:50880 77.03853:42424 81.06995:1499567 81.98865:38554 83.08546:335008 84.05698:35952 84.09335:46659 85.06475:30187 86.99897:22357 87.044…	2.00316e+07	2.48717e+07	1.38645e+07	1.54201e+07	1.06126e+07	1.48814e+07	0	7.65863e+06	1.61749e+07	1.35911e+07	7.02963e+06	6.02296e+06	1.02533e+07	4.73346e+06	6.24556e+06	0	2.81831e+06	4.45055e+06	4.28545e+06	6.16485e+06	8.68179e+06	1.05208e+07	1.04755e+07	5.91119e+06	3.14883e+06	0	2.16728e+06	2.26788e+06	6.25644e+06	2.55453e+06	4.24787e+06
691	21.689	2618.83	92.062	Unknown				null	null		null	null	null	null	null	null	2.03	44.87178:9513 45.01551:39132 45.23484:16855 47.64131:12239 47.89308:9632 48.36301:10119 53.03868:580 59.0312:4682 59.04912:8990 61.01053:11088 64.03078:10859 69.06994:9283 71.04926:8650 77.00531:4432 81.03371:540 81.98864:2579 82.0778:13214 83.04906:11930 84.09341:8807 85.00728:1446 86.01511:2375 87.04408:16581 90.04652:1544 92.06203:64941 96.00412:28911 96.09333:3534 96.50404:6240 98.10461:6065 …	5.35391e+06	3.03309e+06	4.29122e+06	0	0	5.01092e+06	0	2.67464e+06	2.89476e+06	4.20732e+06	5.04378e+06	0	0	0	0	0	5.5663e+06	0	2.63558e+06	2.14499e+06	2.21913e+06	0	3.76179e+06	0	0	0	2.52127e+06	2.28942e+06	0	0	3.06141e+06
693	21.732	2625.74	105.07	Unknown				null	null		null	null	null	null	null	null	2.45	45.01556:37300 45.03356:30548 48.55464:28835 56.06211:69542 59.03116:42126 62.01518:8737 63.02301:71109 66.04644:42495 69.06988:242579 70.0778:63034 73.0469:178401 74.0152:37476 74.04633:38094 75.02614:66268 77.03862:134574 78.04642:530460 79.05427:1142688 80.06214:250259 81.06986:754044 82.07772:209959 83.04916:10729 84.05706:17840 84.08086:69954 88.95107:22996 89.9861:36975 91.0542:1803957 92.0…	1.47144e+07	1.71846e+07	1.02422e+07	9.86896e+06	6.64075e+06	1.01973e+07	0	6.33378e+06	1.34659e+07	1.00521e+07	4.78078e+06	4.6328e+06	9.38783e+06	4.90765e+06	6.27362e+06	0	2.02695e+06	2.96566e+06	3.05946e+06	4.85614e+06	7.12936e+06	7.76323e+06	9.07047e+06	5.28005e+06	3.65075e+06	1.81942e+06	1.79739e+06	2.3888e+06	4.77448e+06	3.92588e+06	4.01012e+06
695	21.758	2629.86	137.084	Unknown				null	null		null	null	null	null	null	null	3.58	44.0397:5916 45.01555:6181 45.03355:13501 45.60115:6438 50.01517:4954 53.93796:1034 55.05436:29751 56.06214:6727 59.04924:12950 62.01512:6493 63.02293:11590 65.0386:6102 69.06993:39522 71.0856:36023 73.02854:1686 74.01511:6212 74.97184:2115 75.04372:2870 76.03074:5902 77.03851:33216 79.05434:12814 80.04954:23145 81.06994:17881 82.0778:14214 83.04906:928 83.08545:33581 84.05697:445 84.09338:22085 …	0	0	0	0	0	6.81969e+06	0	0	0	0	0	0	0	0	9.11082e+06	0	0	0	0	0	0	0	0	0	9.34547e+06	0	0	0	0	0	0
697	21.822	2639.97	119.086	Unknown				null	null		null	null	null	null	null	null	4.23	44.97918:9777 45.0156:25793 49.02803:8337 49.64431:8415 53.93788:4378 55.018:1831 55.05426:6536 56.06206:6526 61.01042:6422 66.0464:10418 69.06995:26341 71.04913:3136 74.01518:6278 75.02609:7224 77.03854:68274 81.98847:12976 83.04913:10446 84.057:6857 85.00731:9716 85.06478:2036 86.99899:5104 87.04411:4051 88.95102:7485 89.03867:15354 90.04647:13658 91.03755:4836 91.05433:182682 92.06205:66665 94…	6.39779e+06	6.82986e+06	5.60717e+06	8.85172e+06	3.29483e+06	5.20091e+06	0	0	4.37884e+06	4.13858e+06	2.37598e+06	2.20378e+06	3.81314e+06	0	0	0	0	0	0	0	2.47995e+06	2.52565e+06	3.45406e+06	2.69296e+06	0	0	0	0	0	0	0
698	21.883	2649.67	131.052	Unknown				null	null		null	null	null	null	null	null	26.32	44.36132:7557 44.39401:7381 44.99716:4044 45.01555:3565 45.03355:942 46.01881:6280 48.91451:9601 50.01518:22394 54.04652:3863 55.05428:24516 56.06207:16767 57.03358:7531 57.0699:27328 59.03122:9698 59.04927:3247 61.01056:16317 62.01515:6195 63.02296:2017 65.03864:33269 66.0464:9911 67.0543:33525 68.06211:3198 70.07774:33902 71.08549:23486 72.08882:2995 73.04684:26595 74.04643:13525 75.02609:61778…	1.52741e+06	1.19829e+06	1.29755e+06	2.09653e+06	2.21154e+06	1.76828e+06	0	1.51928e+06	916736	1.17699e+06	0	1.24808e+06	0	1.1388e+06	1.3073e+06	1.33355e+06	1.06118e+06	1.16781e+06	3.95659e+06	0	0	900047	1.46474e+06	5.08503e+06	0	1.74981e+06	1.83645e+06	0	0	1.06827e+06	0
699	21.891	2650.92	219.174	Unknown				null	null		null	null	null	null	null	null	35.71	44.97919:14478 45.01555:7359 45.03358:14957 46.99482:18447 47.8436:3021 59.03122:6372 61.01043:8411 63.02296:12949 67.0543:6878 68.0621:4417 72.08881:5682 73.0284:5544 74.01518:7108 75.0261:41641 75.04377:2389 76.03079:9247 77.00535:1545 78.04653:42534 79.05419:34983 81.03355:2630 81.06998:14639 83.0491:12104 85.00732:4652 85.02857:2032 85.06479:11235 86.999:4787 87.04413:7557 88.95106:2586 89.03…	5.17481e+06	173403	0	385256	9.21685e+06	5.27017e+06	0	0	1.12824e+07	231886	1.60826e+06	0	1.46391e+07	0	4.67978e+06	1.11784e+06	6.83899e+06	7.54867e+06	8.89512e+06	7.87413e+06	2.66059e+06	1.11851e+07	324403	1.2754e+06	7.08656e+06	9.67762e+06	1.21005e+06	4.35151e+06	286520	1.01844e+07	5.25568e+06
701	21.937	2658.26	92.062	Unknown				null	null		null	null	null	null	null	null	2.76	44.2035:26028 44.97918:80483 46.44371:27578 48.86413:36318 58.0733:16726 63.02294:33153 70.07774:22495 74.01515:28156 74.04637:6542 75.04371:3267 77.00534:24362 83.04909:29063 85.10122:1123 92.06205:324431 96.00414:25871 96.50407:50505 96.99383:2186 97.00281:8199 97.0649:32929 99.11699:33284 101.04174:7345 102.04652:4496 104.02578:24361 111.08064:4548 112.12027:5599 113.13256:24065 117.01868:1071…	6.52154e+06	3.34048e+06	2.00423e+06	3.06191e+06	0	2.85562e+06	3.80277e+06	0	6.75055e+06	2.39193e+06	0	0	4.18328e+06	4.35683e+06	5.55528e+06	0	3.05131e+06	3.7125e+06	3.69975e+06	0	0	5.0999e+06	0	0	4.73404e+06	2.65441e+06	7.00338e+06	4.4946e+06	0	0	3.0895e+06
702	21.963	2662.37	91.0543	Unknown				null	null		null	null	null	null	null	null	15.41	44.05761:11825 45.47636:10077 45.58514:11578 45.60009:7546 45.68502:8355 46.99483:15114 55.01788:5857 55.05427:27384 57.07:24987 59.03122:2900 61.01054:6476 62.01513:16460 63.02293:9974 65.03862:79528 68.0621:11146 69.06995:26117 71.08562:55401 72.08897:14415 73.02839:6848 73.04682:16145 74.01519:14792 75.02608:2592 76.0306:19632 76.03078:15756 77.00532:5033 77.03855:128142 78.04651:80301 80.0620…	1.78255e+07	1.67281e+07	1.45946e+07	2.14797e+07	1.3981e+07	8.99785e+06	1.06738e+07	7.52736e+06	1.28193e+07	1.40722e+07	1.3011e+07	7.32982e+06	7.62887e+06	8.22092e+06	9.55916e+06	1.24788e+07	1.29476e+07	1.04627e+07	9.24947e+06	8.55025e+06	1.16283e+07	1.40682e+07	1.36608e+07	1.01423e+07	1.48312e+07	9.5134e+06	1.3544e+07	1.28404e+07	1.13302e+07	1.05262e+07	1.11279e+07
703	21.995	2667.51	117.037	Unknown				null	null		null	null	null	null	null	null	59.59	44.05761:32980 44.97918:19262 45.01556:29260 45.03349:4182 46.60575:8009 46.71878:7617 46.99482:38384 49.4146:7546 50.01511:19821 53.0387:1645 53.938:10918 55.05428:13725 56.06208:26061 57.0699:40462 58.02345:9706 59.03124:3237 59.95287:1884 61.01056:10347 62.01515:10659 66.04641:18972 67.0543:73678 70.07773:33470 71.08549:111651 73.04684:17959 74.04644:21214 75.04372:889 76.03075:3503 77.00536:2…	1.48143e+06	0	0	0	1.89974e+06	1.82224e+06	0	1.78766e+06	0	2.66107e+06	0	0	0	2.51366e+06	3.28341e+06	2.36747e+06	2.63321e+06	2.28527e+06	6.21894e+06	1.75001e+06	1.38582e+06	2.69792e+06	2.18863e+06	1.14266e+07	2.76468e+06	3.79001e+06	5.52403e+06	2.12637e+06	0	3.65034e+06	2.18921e+06
704	22.005	2668.98	145.065	Unknown				null	null		null	null	null	null	null	null	3.45	44.97918:22026 45.91098:10187 45.94967:9737 46.94297:9498 46.99482:23540 59.03125:1323 63.02297:20676 64.03082:12172 65.03864:24026 66.04642:24445 67.05431:121651 68.06214:14315 70.07774:8813 71.04913:29836 74.9717:18564 75.02611:45870 77.00535:14081 77.03857:13688 79.05421:163614 81.06998:241963 91.07092:4998 92.06208:44887 93.07004:84201 94.07772:38981 95.04903:8033 95.08562:142500 96.50383:172…	0	1.83836e+06	0	463417	0	1.81714e+06	0	2.02174e+06	0	4.14103e+06	0	550022	0	0	0	2.03306e+06	0	0	0	1.39725e+06	0	0	0	0	2.73985e+06	0	0	3.47962e+06	0	0	0
706	22.058	2677.48	223.112	Unknown				null	null		null	null	null	null	null	null	791.2	44.97271:8261 44.9791:23752 45.03355:13640 46.77575:7887 46.82095:7839 46.87346:8287 49.24551:8605 50.12166:8920 53.93788:3897 55.01789:10904 55.05428:4595 61.01043:14009 62.01514:5644 63.02298:4517 65.03863:4180 67.0543:11249 68.06211:1497 72.08881:6255 74.01524:15352 78.04653:25125 81.06997:1902 85.06479:3926 86.01515:5553 87.02297:2983 88.95104:12875 90.04657:8079 91.07021:6482 95.08559:29365 …	3.75785e+06	1.94275e+06	3.31549e+06	1.44718e+06	1.86487e+06	1.65104e+06	929376	1.85984e+06	2.21637e+06	4.94666e+06	4.27976e+06	1.56369e+06	7.36005e+06	5.6806e+06	1.05092e+07	2.12235e+06	2.87401e+06	2.22002e+06	1.17428e+06	1.42433e+06	1.79841e+06	2.07031e+06	2.89004e+06	0	3.14267e+06	2.93883e+06	1.90277e+06	3.94358e+06	1.86187e+06	3.13183e+06	3.2285e+06
707	22.087	2682.07	133.101	Unknown				null	null		null	null	null	null	null	null	2.35	44.2606:5906 46.06024:5798 46.69495:32120 46.8102:5588 48.19849:5775 49.2816:8231 49.48787:56826 55.05428:7274 56.06208:133166 57.03357:48402 58.0733:39190 59.95287:26289 62.01514:39971 63.02296:15584 66.04639:1986 67.05431:595086 71.08549:44002 73.0284:30803 75.04371:65109 76.03078:2814 78.04639:245798 79.05421:282634 80.06208:145898 81.06999:174842 82.07765:179702 83.08552:99381 87.04409:28505 …	5.90928e+06	5.34539e+06	3.17669e+06	4.57747e+06	2.65483e+06	4.80451e+06	0	3.15635e+06	3.63102e+06	3.10594e+06	0	0	3.58341e+06	0	0	0	0	0	0	0	0	0	0	0	0	0	0	0	0	0	0
708	22.098	2683.73	91.0543	Unknown				null	null		null	null	null	null	null	null	8.81	44.97917:23718 45.01556:27641 53.0387:37466 57.07001:299397 59.95287:16026 62.01514:47787 65.03863:217472 70.07773:146944 71.08563:318637 76.03078:36261 77.03854:737617 78.04653:325855 79.0542:1100392 80.9807:80372 81.06998:1914367 82.07782:147817 83.08549:436769 84.05701:28603 85.10124:268564 86.999:16696 90.04656:25520 91.05434:6452412 92.06206:1284847 93.07002:1233702 95.08559:1370268 96.50407…	1.35976e+07	9.68803e+06	0	9.92478e+06	0	1.12228e+07	0	0	9.31706e+06	8.07868e+06	0	0	7.60155e+06	0	0	0	0	0	0	0	0	0	7.89476e+06	0	0	0	0	0	0	0	0
710	22.15	2692.01	115.039	Unknown				null	null		null	null	null	null	null	null	20.91	44.00433:7949 44.97916:11748 44.99715:31266 45.16844:8126 47.79493:8029 49.48646:7730 59.03118:5188 63.02293:7193 66.04652:19919 73.02839:5023 73.04681:41127 75.02607:23933 77.00532:1563 77.03854:27059 78.04649:3905 84.05699:6541 88.95104:30713 89.03864:26031 90.04631:5230 91.05431:105466 92.06204:62534 95.04926:903 97.06489:437 97.49373:3162 102.04655:5724 103.00318:9190 103.96626:12695 104.0257…	0	0	0	0	0	0	0	0	0	98956.7	0	0	0	0	0	0	156561	79893.6	0	0	0	0	0	66140.7	0	0	0	297996	0	283270	0
711	22.169	2695	201.164	Unknown				null	null		null	null	null	null	null	null	4.46	44.19323:8284 44.97916:23430 49.06499:8892 50.01519:28728 52.00358:16179 53.0387:19213 54.04651:12604 55.01789:1522 61.01043:8452 62.01514:16270 65.03863:54783 67.0543:52486 68.06212:16292 69.03346:21068 69.06997:124692 71.04913:30055 71.08548:22344 73.04683:3578 74.01514:7373 74.04646:9199 77.00534:12205 77.03855:23863 78.04653:10172 79.0542:57982 80.06208:16692 81.06997:31737 81.98848:10389 84.…	2.26505e+06	2.18477e+06	1.37332e+06	1.97302e+06	0	3.0003e+06	0	0	1.57879e+06	1.25647e+06	0	0	1.38843e+06	1.23028e+06	1.65397e+06	0	0	0	0	0	0	0	0	0	0	0	0	0	0	0	0
716	22.265	2712.44	208.036	Unknown				null	null		null	null	null	null	null	null	2.22	44.05763:27537 45.01552:42328 45.03354:14646 46.99485:20883 48.27128:11210 49.78653:11311 51.88182:8649 52.00362:17027 53.03873:31612 53.93792:24273 55.01804:22877 59.03116:23711 61.01046:15578 62.01518:20537 63.02296:3031 65.03867:49693 66.04644:38274 67.0542:66221 68.06215:22359 71.04917:15131 73.02845:13781 74.0152:14187 76.03079:31754 77.00539:31057 78.0464:782 80.98075:2801 81.06983:11465 83…	0	0	0	0	0	0	0	0	0	0	5.53885e+06	0	0	0	0	0	0	0	0	0	0	0	0	0	0	0	0	0	0	0	0
717	22.27	2713.41	300.061	Unknown				null	null		null	null	null	null	null	null	349.72	45.03353:31245 45.27407:9261 46.9948:11922 47.10187:9596 47.3228:10682 51.88186:8605 53.93796:2933 56.06215:6614 59.03122:14254 76.03072:3075 77.03852:1186 88.95097:354 95.04923:13769 96.9938:32058 97.00277:10921 99.0441:3311 103.00316:18904 103.96624:11378 104.98247:2713 105.04487:1447 105.99928:2487 107.03124:16626 110.10902:572 111.11675:7816 116.98228:8430 118.07786:13485 120.97732:19308 121.…	0	0	0	0	0	0	0	0	0	1.24135e+06	0	1.98886e+06	0	0	0	0	0	1.46472e+06	0	1.59716e+06	0	0	1.5548e+06	0	0	1.6427e+06	0	1.23237e+06	0	0	0
718	22.283	2715.88	205.101	Unknown				null	null		null	null	null	null	null	null	5.02	44.97917:18603 44.99715:16987 45.03354:11847 45.5294:5728 45.60586:7949 46.55948:7823 52.00357:4450 53.03869:18017 61.01041:9578 62.01526:3782 63.02294:21720 65.03861:21251 75.02608:19180 77.03853:31702 85.06477:26167 86.01513:11258 87.02622:3690 88.95097:594 89.98602:16122 91.05432:148717 92.06204:36399 93.01556:7123 94.07787:9951 96.50405:4840 102.04651:733 103.04164:7866 103.05427:9125 103.974…	3.19558e+06	0	2.22182e+06	0	0	0	0	1.88719e+06	2.05882e+06	2.41325e+06	3.23754e+06	0	5.67197e+06	3.64706e+06	6.71811e+06	0	1.89541e+06	0	0	0	0	0	1.88457e+06	0	2.22535e+06	1.98285e+06	0	2.74811e+06	0	1.75576e+06	2.41174e+06
721	22.341	2727.11	149.023	Unknown				null	null		null	null	null	null	null	null	5.33	45.01559:175081 46.01507:36094 47.90444:18140 48.10578:16971 50.01515:60078 53.47033:63272 55.05433:56998 56.06211:28423 57.06995:107157 58.07335:15822 59.03117:41189 59.95291:45947 65.03855:42126 68.06216:52257 71.08553:41084 73.04691:483365 74.04637:7828 75.04364:23252 82.07768:3706 83.08559:57839 85.1013:137267 88.95108:14309 96.00426:114076 96.09344:62721 102.96659:111941 104.02558:17580 105.…	0	0	0	0	0	6.33041e+06	0	1.76589e+06	0	0	1.88305e+06	0	0	0	0	0	2.61828e+06	1.42312e+06	1.45598e+06	1.48019e+06	2.7312e+06	0	4.62289e+06	0	2.71147e+06	2.79382e+06	1.86697e+06	2.32177e+06	0	4.6675e+06	4.57997e+06
722	22.409	2740.19	149.023	Unknown				null	null		null	null	null	null	null	null	26.71	44.0576:33760 44.64912:11465 44.97918:1936 46.50827:10484 47.9256:9164 50.01518:36414 53.93798:5353 59.95286:4091 61.01055:11268 65.03862:91112 66.04654:8504 70.07772:265251 71.08562:93325 73.0284:13047 75.02608:19802 75.04372:21958 76.03084:7157 80.98069:20285 83.08549:58333 84.09342:176572 85.10124:8794 89.03865:23342 94.04143:1703 96.00415:27921 103.0032:2166 104.02575:186867 104.98221:12048 1…	9.43834e+07	0	2.73033e+07	0	0	1.72561e+07	0	0	0	0	0	0	0	0	0	0	5.14601e+07	0	0	0	0	0	0	0	0	0	0	0	0	0	0
723	22.426	2743.47	79.0542	Unknown				null	null		null	null	null	null	null	null	5.76	45.01556:30765 46.99479:690 53.03869:20109 55.05427:47748 56.06216:105349 57.07:46362 59.03123:26920 61.01044:32493 66.04639:23592 67.05428:357600 68.06206:132850 69.06995:168806 70.07769:42094 73.04681:81027 75.02608:48862 77.03854:120588 79.05418:380347 80.06203:120034 80.98088:22174 81.06995:322886 81.98846:16921 82.0778:198000 83.04916:41368 83.08546:98657 84.09341:42195 85.10119:50485 86.998…	8.03456e+06	3.5758e+06	2.98577e+06	0	2.55711e+06	4.97435e+06	0	0	3.15098e+06	0	0	0	0	0	0	0	2.86222e+06	0	0	2.70981e+06	0	0	0	0	0	0	0	0	0	0	0
727	22.51	2759.6	173.044	Unknown				null	null		null	null	null	null	null	null	10.01	44.97918:2590 45.03356:5985 45.0878:12423 47.85344:10912 47.9517:11981 50.01521:28306 53.0387:13002 53.93798:3761 55.01799:93921 56.06217:32225 59.03121:10305 61.01055:35305 62.01527:4928 63.02294:50566 65.0386:19941 68.0621:21177 69.03346:39652 69.06995:62544 73.02856:31139 73.04682:123422 74.01515:11708 74.04645:21488 77.03854:44055 79.05418:62122 82.07783:13309 83.04907:6160 84.09342:28330 85.…	2.39684e+06	802265	4.01735e+06	1.36597e+06	2.0281e+06	4.54895e+06	1.01005e+06	4.30265e+06	0	1.58671e+06	1.19414e+06	6.49974e+06	1.73527e+06	1.69429e+06	2.1827e+06	820363	0	550814	9.82348e+06	2.08901e+06	1.30284e+06	1.65268e+06	2.06407e+06	2.42531e+06	1.56545e+06	1.9675e+06	1.99926e+06	491877	0	576876	4.24639e+06
728	22.511	2759.82	149.023	Unknown				null	null		null	null	null	null	null	null	4.1	44.05768:3880 44.97918:38132 44.99716:2468 50.01521:47159 51.76582:18378 59.03125:3522 61.01044:3277 62.01515:782 63.02299:2338 73.02842:3246 74.04648:7855 81.9885:26870 84.05702:19506 85.0469:33912 86.01516:25499 89.98605:1864 90.04635:43339 95.04929:24692 97.06467:20339 98.07261:17900 101.95888:18693 102.04655:11603 104.02576:43916 104.9822:10151 105.99905:8779 109.0648:2342 111.08067:54181 118…	0	0	2.6526e+06	1.41522e+06	1.66871e+06	2.82049e+06	0	1.66447e+06	0	0	3.22301e+06	0	1.44439e+06	0	0	0	7.77532e+06	0	0	3.8044e+06	2.49962e+06	1.88786e+06	3.9371e+06	2.45292e+06	5.39349e+06	3.76695e+06	4.37058e+06	6.31618e+06	3.12071e+06	9.99658e+06	9.02602e+06
730	22.551	2767.56	173.096	Unknown				null	null		null	null	null	null	null	null	7.23	44.05759:16167 44.97909:39660 46.99472:33435 48.14194:10973 48.57326:11561 53.03868:16177 55.05425:16018 59.95285:4140 61.01041:8257 63.02293:1440 66.04638:3030 67.05428:47551 68.06209:37895 70.07771:70646 73.02838:10327 74.04644:55445 75.04369:13329 76.03076:3761 78.04652:26340 83.04908:2598 84.05698:5925 84.09341:8758 86.99898:1607 87.04408:69384 89.98601:22083 91.05432:167694 93.07001:29471 96…	2.23363e+06	2.09902e+06	1.68848e+06	1.69011e+06	1.86097e+06	6.84008e+06	2.27657e+06	1.01972e+06	1.731e+06	1.81382e+06	1.25958e+06	1.58943e+06	2.41814e+06	1.9875e+06	4.13742e+06	1.60098e+06	2.61114e+06	1.64058e+06	1.88189e+06	1.3267e+06	2.02808e+06	1.93389e+06	2.39169e+06	1.7014e+06	2.9167e+06	1.06104e+06	1.3609e+06	2.19849e+06	1.5115e+06	2.29196e+06	2.62185e+06
732	22.601	2777.13	149.023	Unknown				null	null		null	null	null	null	null	null	3.77	44.99714:2051 45.88041:11269 48.42021:11370 53.93798:943 59.03123:18487 61.01041:1279 63.02294:17953 65.03862:42861 67.05428:22619 68.06209:9808 71.08562:30234 73.02838:21076 73.04681:80047 74.01514:16535 74.04642:20247 75.04373:27039 76.03076:14634 77.03854:93695 83.08547:5106 85.10119:21685 86.99898:3514 87.04408:6808 87.94328:8343 88.95099:26704 89.98602:28237 90.04654:26870 91.05431:109768 92…	0	1.26601e+06	1.68868e+06	1.65611e+06	0	2.30934e+06	0	1.28076e+06	0	0	2.23641e+06	0	0	1.86897e+06	0	0	6.70791e+06	0	0	0	4.18477e+06	1.66785e+06	1.10562e+06	2.01634e+06	0	2.63254e+06	3.54284e+06	4.1038e+06	0	1.291e+06	6.03644e+06
733	22.609	2778.59	72.0444	Unknown				null	null		null	null	null	null	null	null	3.54	44.05759:4696 44.97916:31438 45.28143:14028 49.50768:14071 50.0151:11736 51.88177:7256 55.05435:26244 59.03123:30730 59.03658:71078 59.95285:14704 63.02295:34869 67.05428:44706 68.06209:3891 69.06995:27795 70.0777:206 72.04443:159367 74.04642:31116 75.02605:40390 81.06995:64254 81.98846:17969 84.05698:3051 86.06011:30379 87.04408:9762 93.06998:15958 94.04141:8170 95.08557:72214 96.00412:104340 96…	0	469883	0	1.1865e+06	334682	193737	213722	0	0	0	0	0	0	0	0	0	1.11982e+06	455229	677872	412844	454652	317851	331021	377651	1.51654e+06	792553	2.1443e+06	370831	295582	1.66659e+06	348591
734	22.631	2782.86	149.023	Unknown				null	null		null	null	null	null	null	null	3.08	44.97924:66132 46.4386:34868 48.37953:37109 49.23333:41566 50.01517:115157 55.05435:185343 62.01512:40932 63.02294:32350 64.03078:37816 68.06208:13603 73.02838:31776 74.04643:26428 76.03076:62157 78.0465:120374 88.95099:30232 90.04653:38843 92.06203:377350 94.0414:7210 94.07788:128317 95.04924:37453 96.00413:89960 96.50404:6858 96.99379:19738 99.11691:40632 102.96669:105917 103.05422:91351 103.96…	0	0	0	0	0	0	0	0	0	0	0	0	0	0	0	0	4.6578e+06	0	0	2.19512e+06	3.85785e+06	0	5.14167e+06	0	3.40339e+06	2.28591e+06	2.85054e+06	4.48851e+06	0	6.91038e+06	5.49704e+06
737	22.682	2792.77	92.062	Unknown				null	null		null	null	null	null	null	null	66.76	44.71781:15592 45.03354:3916 47.07549:11463 47.26194:11223 48.26761:11603 53.03865:13481 59.95282:5092 62.01522:486 69.03355:14070 72.08892:14060 73.02851:23406 74.0151:13328 74.04644:41864 77.03851:13290 84.05694:18370 92.06201:98238 96.9938:92345 97.49367:12160 97.99225:9472 98.10458:461 102.04645:1739 103.96619:17855 104.98243:15958 105.03356:18762 105.06999:43811 105.98196:15724 107.04903:173…	0	0	0	0	0	0	0	0	0	0	0	0	0	0	0	0	0	4.48324e+06	0	0	0	0	0	0	0	0	0	0	0	0	0
738	22.686	2793.39	185.117	Unknown				null	null		null	null	null	null	null	null	4.44	44.84806:17480 44.99721:7418 46.72397:12785 48.7316:13352 53.93795:8971 55.05435:175685 56.06215:43168 57.06998:211242 59.03122:39096 62.0151:9225 67.05426:145471 68.06206:48381 69.06993:382945 70.07768:128968 71.08558:185757 73.02835:13774 75.02604:47965 75.04366:21437 76.03073:11095 77.0053:15352 79.05433:76250 81.06994:177648 82.0778:122308 83.0492:45466 83.08564:529812 84.09335:114906 85.0468…	0	0	0	0	0	0	0	0	0	0	0	0	0	0	0	0	0	0	0	0	0	0	0	2.41369e+06	2.32206e+06	2.25881e+06	2.19397e+06	3.06269e+06	0	0	0
740	22.726	2801.5	91.0543	Unknown				null	null		null	null	null	null	null	null	2.58	44.05766:29455 45.01553:32464 45.03354:4543 45.17609:10815 46.85879:9453 48.93865:11229 51.88175:2836 55.01797:13467 59.0312:34971 59.95283:1256 61.01052:1652 73.02853:18636 74.01511:6430 75.04369:2073 82.0778:17197 83.08543:11600 84.05696:2408 87.04406:9459 88.95093:6623 91.0543:174026 92.06202:51315 96.9938:23485 97.10132:10167 97.4937:11646 97.99227:35424 98.07278:10492 99.11689:24422 102.0464…	0	0	0	0	0	0	0	0	0	0	0	0	0	0	0	0	0	0	0	0	0	1.03948e+07	0	0	0	0	0	0	0	0	0
742	22.787	2814.64	149.023	Unknown				null	null		null	null	null	null	null	null	3.94	44.05762:17316 46.99483:10310 48.19016:15852 50.1371:14062 53.03862:30917 55.0543:16818 56.06209:44160 57.06992:33548 59.95289:10948 62.01517:13145 63.02298:12438 65.03867:57359 67.05432:56271 68.06213:33908 69.06985:66631 70.07777:70244 73.04686:87462 74.01518:7156 74.04646:3769 75.02612:33819 75.04375:19264 76.03064:33914 76.03082:35873 77.03858:43958 78.04639:53266 79.05422:7953 80.0621:21039 …	0	0	0	0	0	1.79413e+07	0	7.2968e+06	0	0	0	0	0	8.03641e+06	0	0	6.85509e+06	0	0	0	0	0	8.37749e+06	0	0	0	0	7.08707e+06	0	1.14931e+07	9.06419e+06
744	22.81	2819.53	92.0621	Unknown				null	null		null	null	null	null	null	null	2.72	46.57031:38644 47.7038:47957 49.747:55819 51.7658:78336 53.93788:44673 55.01788:56375 56.06217:13810 59.03124:93649 61.01042:105897 66.04639:91230 73.0284:84025 76.03078:127923 77.00533:45579 83.04909:77037 83.0855:669635 85.10123:501933 87.0441:68700 89.98602:84611 92.06206:923084 96.99383:326047 97.0649:79570 99.11694:2042 102.04652:95633 104.98222:49228 107.0491:9120 111.08064:16213 115.00317:…	0	0	0	0	0	0	0	0	0	0	0	0	0	0	0	0	0	0	0	0	0	0	0	7.71913e+06	0	0	0	0	0	0	0
745	22.84	2826.03	79.0542	Unknown				null	null		null	null	null	null	null	null	313.72	44.0576:47150 44.97918:6746 50.01511:11519 51.88179:5562 55.0543:17686 59.95287:1624 65.03863:19028 66.0464:33697 67.05431:63966 68.06211:9154 69.06982:83163 75.02612:1065 75.04373:22542 77.00535:18927 77.03857:135514 78.04636:42717 79.05421:277520 80.06208:73657 81.98849:39045 83.04912:13813 83.08551:17962 86.99901:2505 89.03842:16982 89.98605:9680 91.05435:170381 92.06208:11340 93.07004:50329 9…	0	0	0	0	0	0	4.13596e+06	0	0	0	0	0	0	0	2.77663e+06	6.78135e+06	0	0	0	6.70807e+06	0	0	0	0	0	0	0	0	0	0	0
746	22.864	2831.39	123.044	Unknown				null	null		null	null	null	null	null	null	4.75	44.97916:43989 45.03355:962 48.39101:11299 50.0152:9960 53.93797:17483 61.01053:17975 71.03126:11892 73.02837:14459 74.01513:5960 75.02608:5769 76.03075:11637 77.00531:17459 84.05698:25670 87.04406:27917 88.951:9070 89.986:26606 90.04652:8702 94.0414:5311 95.04923:10567 96.5041:63754 96.99379:53614 97.49371:760 98.07254:37591 99.08036:11328 99.1169:3603 103.96624:27770 103.9745:6366 104.06222:257…	851190	896649	1.56537e+06	831665	908039	4.29279e+06	1.48745e+06	1.07314e+06	888131	1.1011e+06	881048	1.70893e+06	1.31741e+06	1.4407e+06	2.8435e+06	760922	760449	817462	875962	0	844812	728462	1.35911e+06	665132	2.67586e+06	941079	1.26283e+06	654392	746083	808650	1.59956e+06
750	22.915	2842.35	105.07	Unknown				null	null		null	null	null	null	null	null	4.23	44.05759:26400 45.01556:60532 46.43512:29037 46.9948:42220 55.05434:51546 56.06215:18017 57.06997:127155 59.95284:34339 63.02293:28379 67.05426:158067 73.04679:734921 75.04369:127881 76.03057:41612 76.03075:60671 77.03868:168337 79.05433:426730 80.06203:184389 80.98085:42038 81.06992:568255 81.98862:18762 82.07783:118962 83.08563:125634 84.05696:28700 84.09338:21600 86.99896:46326 87.04407:3773 8…	5.0075e+06	0	3.91541e+06	5.94e+06	0	4.60899e+06	3.88024e+06	0	0	4.39044e+06	4.00093e+06	0	0	0	4.79306e+06	0	0	3.92933e+06	0	0	0	0	0	0	0	0	0	0	0	0	0
756	23.016	2864.28	419.353	Unknown				null	null		null	null	null	null	null	null	295.44	45.03355:27981 46.9948:21549 47.57289:14628 51.88187:16062 59.03122:7493 66.04652:8808 70.07771:69026 74.04643:4542 74.97184:22476 76.0308:13564 77.03854:61799 79.05417:12356 84.0934:8592 85.10119:8905 86.97175:12384 86.99897:40267 87.04408:12511 89.03863:12236 92.06204:76453 96.50404:29980 97.06488:5756 97.49372:49215 97.99229:26019 98.07281:25718 102.0465:51680 102.96671:56636 103.00317:38530 1…	322230	291015	167345	373818	163812	360523	297937	96674.4	336822	282351	306401	281951	217173	493676	244591	278045	447783	458315	218827	0	401204	486323	531656	508236	423043	740041	658915	508609	755191	944745	565103
757	23.037	2868.84	93.07	Unknown				null	null		null	null	null	null	null	null	697.91	53.93796:5570 56.06214:35337 57.06997:41903 59.03124:7374 61.01052:5429 63.02293:14784 66.04636:1878 67.05428:43228 69.06994:21537 70.0777:64042 71.08559:26609 73.04681:77181 76.03075:41049 77.03853:51629 78.04651:13160 79.05416:341078 80.06203:38574 81.06995:23660 81.98848:37992 82.07777:15444 83.04907:14658 85.10124:58606 87.04407:2779 87.49886:24006 88.95096:20647 92.06204:81163 93.06999:53908…	5.14529e+06	0	4.51308e+06	3.28817e+06	3.08004e+06	6.35813e+06	0	3.76173e+06	0	0	0	3.34085e+06	0	0	0	0	0	0	3.20764e+06	0	0	0	0	0	4.03007e+06	0	0	0	0	0	3.98369e+06
760	23.086	2879.47	509.723	Unknown				null	null		null	null	null	null	null	null	21879.3	44.05759:37256 45.01556:31885 46.9948:24469 50.0151:12672 51.88175:7244 59.95283:25598 61.01051:2423 62.0151:6432 63.02305:28434 75.04367:18470 89.98598:38694 91.02304:42389 97.49369:6872 99.98505:108149 102.96664:10240 103.97447:13391 105.99926:26174 107.04905:14110 107.48536:51555 108.9474:109785 112.98854:495134 113.98695:245563 116.00279:5079 117.02983:104166 118.07775:451209 119.03425:30078 …	6.69107e+06	6.2612e+06	6.03834e+06	6.25484e+06	5.71864e+06	5.87558e+06	5.14853e+06	5.99743e+06	5.70202e+06	4.8913e+06	5.66794e+06	6.1409e+06	5.53066e+06	5.51976e+06	5.45615e+06	6.36616e+06	5.65385e+06	5.83495e+06	5.16231e+06	6.09895e+06	4.81628e+06	5.49722e+06	5.12934e+06	5.40488e+06	5.20907e+06	5.29022e+06	5.05245e+06	5.25847e+06	5.37862e+06	5.08904e+06	5.50681e+06
761	23.097	2881.92	160.443	Unknown				null	null		null	null	null	null	null	null	4.38	68.05758:41594 71.51798:122669 74.04643:260578 75.04372:122211 86.999:140484 89.00463:147380 89.03846:282562 96.00416:477515 96.99386:163334 98.07258:203237 99.98511:59233 105.03394:14170 106.48676:328241 106.99083:341276 107.48537:183120 111.08033:218607 118.99808:323857 122.07273:147947 124.47515:645961 125.9685:57580 125.99165:130019 126.47212:32462 129.05461:36253 131.03432:286755 134.01305:2…	3.71051e+06	3.57966e+06	3.41012e+06	3.48293e+06	3.0161e+06	3.29803e+06	3.08307e+06	3.25829e+06	3.18693e+06	2.75623e+06	2.75084e+06	3.46704e+06	3.44656e+06	3.21591e+06	3.33399e+06	3.71102e+06	2.88824e+06	2.47363e+06	2.78947e+06	3.52379e+06	2.9194e+06	3.27069e+06	3.24438e+06	2.63831e+06	3.48186e+06	2.45503e+06	2.97938e+06	2.47087e+06	2.83399e+06	2.67122e+06	3.37586e+06
764	23.121	2887.25	366.329	Unknown				null	null		null	null	null	null	null	null	2.86	46.382:98521 47.22361:47081 49.06823:93008 50.0152:153313 55.05429:390438 56.06216:75819 65.03863:5792 66.04641:122312 68.06212:195091 70.07773:750563 73.02842:29506 73.04684:463709 74.04633:190876 75.02609:257256 75.04372:79663 81.9885:33551 83.0491:301168 86.99902:127805 87.04412:88090 88.95102:64128 89.98605:14616 96.00418:573960 96.50409:109071 96.99384:70707 97.06493:251483 97.10114:560306 9…	4.18076e+07	3.96555e+07	3.3588e+07	3.46036e+07	3.62149e+07	6.56283e+07	3.65968e+07	2.19386e+07	3.54725e+07	3.79039e+07	3.27939e+07	2.47473e+07	3.18456e+07	3.57823e+07	1.31501e+06	4.20502e+07	6.05446e+07	4.8832e+07	3.85538e+07	2.5572e+07	3.41838e+07	4.79539e+07	4.23681e+07	4.80854e+07	4.19026e+07	4.01638e+07	4.30754e+07	5.31801e+07	3.76682e+07	6.78281e+07	4.884e+07
765	23.132	2889.65	166.062	Unknown				null	null		null	null	null	null	null	null	22.41	45.0155:97391 48.47511:47059 50.19185:40964 59.9529:41216 63.023:33917 66.04644:47296 74.04633:41453 75.04359:25419 76.03084:118841 81.98853:24015 83.04916:13734 84.05706:32474 87.04417:16856 88.95106:32318 89.98586:32497 96.00423:296215 96.9939:11273 97.49355:35979 102.0466:28157 104.98229:61704 107.08546:25199 108.09351:59267 109.06485:44221 115.00295:44440 116.06195:59760 118.07761:839470 119.…	1.56579e+07	6.9839e+06	1.71174e+07	7.10993e+06	9.08177e+06	1.87093e+07	7.43842e+06	1.45018e+07	5.73118e+06	6.40469e+06	7.23904e+06	1.86823e+07	7.94579e+06	6.61618e+06	1.04599e+07	5.91198e+06	4.76625e+06	4.06823e+06	1.08475e+07	1.07096e+07	7.30585e+06	7.33466e+06	8.10327e+06	6.66627e+06	1.36011e+07	5.49921e+06	7.14177e+06	4.95476e+06	5.31474e+06	5.29623e+06	1.45815e+07
768	23.167	2897.19	167.071	Unknown				null	null		null	null	null	null	null	null	6.46	45.01558:76854 46.99483:36607 51.88179:43665 53.03871:34638 55.05429:46491 56.06206:84250 57.06991:203309 59.95288:31557 67.05431:295744 68.06212:26828 70.07774:28109 71.08549:287645 72.08899:10499 73.02842:14185 74.01518:45782 76.0308:19705 77.00536:4020 81.98852:85390 82.07764:59397 83.04913:28501 84.09344:44847 85.10123:286906 86.10454:42688 86.99901:38628 87.04413:22570 89.03871:37963 89.9860…	1.44192e+07	4.56481e+06	1.23652e+07	1.47148e+07	1.82618e+07	2.42112e+07	4.65033e+06	9.03174e+06	1.53967e+07	1.7462e+07	1.3558e+07	1.08439e+07	1.91003e+07	1.29739e+07	2.0514e+07	9.97997e+06	3.6498e+06	1.33775e+07	8.02104e+06	1.3074e+07	1.21102e+07	1.9188e+07	2.14742e+07	1.71765e+07	2.51558e+07	1.4918e+07	2.12078e+07	1.92024e+07	1.6381e+07	2.32901e+07	1.5141e+07
769	23.192	2902.56	166.062	Unknown				null	null		null	null	null	null	null	null	6.94	44.97919:87049 45.01556:27142 45.03358:57503 48.74754:18722 53.03873:7577 53.93791:27510 59.03127:50397 61.01046:26781 70.07778:108484 73.04687:160769 74.0152:9716 74.04633:42921 75.02613:133199 75.0437:26337 77.00539:14326 77.02298:17005 83.04915:8428 84.09348:14990 86.99905:11323 87.04415:5168 88.95102:16755 94.04124:56284 96.50392:48368 96.99389:43797 97.00287:31594 98.10471:40292 99.117:46394…	6.64728e+06	6.31376e+06	7.00527e+06	6.73599e+06	1.28438e+07	2.81704e+07	9.84739e+06	1.27467e+07	7.84065e+06	8.22115e+06	6.1653e+06	7.61092e+06	8.29426e+06	1.64507e+07	1.21408e+07	5.83436e+06	2.05078e+07	6.10592e+06	6.7471e+06	1.29758e+07	8.05396e+06	8.80826e+06	1.07259e+07	6.73853e+06	2.08326e+07	1.43193e+07	7.22739e+06	1.69553e+07	6.29184e+06	7.93812e+06	8.88845e+06
770	23.205	2905.25	255.211	Unknown				null	null		null	null	null	null	null	null	9.17	44.97918:45816 45.01555:16566 50.01521:17732 56.06207:145690 59.95287:50228 62.01527:59199 63.02296:28298 70.07774:68542 74.01515:10658 75.02608:141812 75.04372:18760 77.00534:37168 84.09337:49135 85.10123:19995 90.04656:9456 94.04144:71555 96.50382:17381 97.00282:83061 97.0649:115372 98.10908:83318 99.11694:79229 101.95886:26358 102.96672:67752 103.96628:8334 103.97453:52707 104.98227:86789 107.…	5.69946e+07	3.88907e+07	3.86239e+07	2.727e+07	4.03562e+07	5.53742e+07	3.4496e+07	0	3.1519e+07	0	2.85312e+07	3.89434e+07	1.68457e+07	1.90694e+07	0	1.8891e+07	2.21616e+07	1.54138e+07	3.67532e+07	2.15522e+07	2.42335e+07	2.18699e+07	0	1.84414e+07	3.08017e+07	1.18101e+07	1.66619e+07	1.86989e+07	1.91661e+07	2.06822e+07	3.58816e+07
773	23.27	2918.73	195.102	Unknown				null	null		null	null	null	null	null	null	10.92	44.99724:40587 47.14765:24817 48.01818:21930 50.01521:52073 53.938:30548 59.95287:40662 66.04655:16749 73.04684:140816 75.04367:34848 76.03079:28309 77.00536:74470 81.98849:4717 83.04912:11967 84.09344:35044 86.97157:21083 87.04412:20620 88.95105:5849 89.03871:98071 96.00419:109544 96.05698:61420 102.96674:88104 104.0258:1064 105.03365:9230 105.99934:42606 116.00254:15895 119.0312:43010 120.97728…	59943.3	743161	689237	762922	699049	1.67519e+06	48625.6	361634	655461	155234	805752	958.867	163724	849374	1.66175e+06	863812	1.13395e+06	1.13574e+06	634941	1.28634e+06	1.75522e+06	2.49577e+06	2.35433e+06	6.80471e+06	446104	3.6982e+06	411443	5.6433e+06	1.75792e+06	5.31641e+06	2.03592e+06
774	23.279	2920.64	191.001	Unknown				null	null		null	null	null	null	null	null	1.48	44.18268:34859 45.01554:651504 45.03355:108805 56.06217:16296 59.03125:223628 59.95287:280972 70.07773:187521 73.0284:94297 75.04372:195129 77.00535:2724 83.04911:14081 84.05701:61626 89.98604:38877 95.04928:35638 96.50408:140721 98.10909:17350 103.97454:196040 104.98223:187346 111.08034:43262 113.13258:56129 117.0367:193979 119.0312:279649 121.04702:14077 121.0649:17899 123.08039:113885 124.0883…	0	0	1.28075e+07	0	0	1.64554e+07	0	0	0	0	0	0	0	0	0	0	0	0	0	0	0	0	0	0	0	0	0	0	0	0	0
775	23.293	2923.49	149.023	Unknown				null	null		null	null	null	null	null	null	8.68	45.01557:48710 46.01512:14889 46.99481:35885 47.01237:12239 51.88176:7379 57.06997:19442 59.03121:6450 61.01052:37470 62.01511:7006 65.03857:51357 66.04651:8444 73.02837:17601 73.04679:54733 74.04645:9832 75.04369:9907 80.98066:35641 83.04924:8595 84.09338:37022 85.04684:12065 85.10118:30049 89.0386:16534 89.98602:42360 96.0041:26720 96.99379:3239 97.00277:7475 97.49345:108303 97.99228:8033 102.0…	0	0	0	0	0	6.774e+06	0	0	0	0	0	0	0	2.44984e+06	0	0	0	3.1615e+06	0	0	0	0	0	0	0	0	0	0	0	0	0
776	23.319	2928.95	138.067	Unknown				null	null		null	null	null	null	null	null	4.72	44.9792:31010 45.01559:19500 45.03358:79093 50.01522:29159 61.01044:13024 63.02298:260 66.04642:46611 68.06213:25335 75.02611:91982 81.9885:21425 83.04913:30242 85.04691:21107 87.04414:2787 89.98607:2937 94.04147:48341 96.5041:11435 96.99385:87251 97.00259:7381 97.99236:3073 99.11671:19275 104.02582:8176 104.06197:57287 104.98226:14859 107.03131:21671 117.01867:19883 118.99811:31664 120.09358:656…	793608	703612	965355	1.48724e+06	969923	2.49413e+06	1.35307e+06	1.32397e+06	1.11785e+06	1.2586e+06	1.19559e+06	1.42313e+06	1.32382e+06	1.35029e+06	1.77325e+06	632419	1.4408e+06	924919	1.34778e+06	928073	1.41582e+06	1.48831e+06	1.53197e+06	1.36969e+06	2.33073e+06	1.2529e+06	1.50628e+06	945769	1.72763e+06	2.4853e+06	1.19097e+06
777	23.335	2932.3	251.18	Unknown				null	null		null	null	null	null	null	null	117.67	44.97917:28181 45.01556:64404 45.07049:15810 50.0152:13783 51.7658:11075 59.03122:11096 61.01041:7042 63.02294:33160 69.06995:34473 73.02839:12734 77.00532:18773 81.06995:79111 86.97176:31393 86.99897:34892 89.03869:42495 91.05432:340899 97.49373:49484 99.11692:11023 101.95884:31263 102.04623:16885 105.07003:271347 105.9993:65146 106.07784:25617 107.03125:7016 107.04909:25872 107.08566:59162 111.…	8.66314e+06	4.78328e+06	5.15782e+06	7.38494e+06	5.5625e+06	1.48354e+07	3.90703e+06	4.52958e+06	3.70527e+06	5.21915e+06	3.83337e+06	7.08971e+06	4.40306e+06	4.2632e+06	2.959e+06	4.75185e+06	8.25538e+06	7.11985e+06	6.87844e+06	3.67068e+06	3.38665e+06	5.66499e+06	6.03754e+06	7.73437e+06	3.64131e+06	5.15096e+06	4.83902e+06	3.47833e+06	3.44951e+06	4.2339e+06	8.35206e+06
778	23.348	2935.09	137.06	Unknown				null	null		null	null	null	null	null	null	11.07	46.9948:48924 47.02111:14759 50.0152:4572 55.05427:40123 56.06217:10216 57.0699:30839 59.03123:1144 61.01054:11376 65.03864:25652 69.03345:30314 70.07773:43656 71.08564:28135 74.04642:54100 77.00532:5684 86.999:30949 89.03866:46317 89.98602:17256 94.07765:12826 97.06489:28859 97.10134:68664 98.10907:38201 102.9667:37446 104.02576:7470 104.0622:3098 105.01542:34039 105.99902:17807 107.03126:10125 …	6.07834e+06	4.878e+06	4.9654e+06	4.85448e+06	6.6444e+06	0	4.71995e+06	4.7599e+06	6.53166e+06	5.78365e+06	4.35581e+06	5.65952e+06	5.98042e+06	4.09639e+06	7.87986e+06	4.56572e+06	8.09637e+06	4.7119e+06	6.48498e+06	4.44632e+06	6.11372e+06	582929	5.69421e+06	5.35154e+06	7.00618e+06	9.64941e+06	802635	5.40569e+06	5.16292e+06	6.69995e+06	6.93594e+06
779	23.389	2943.63	165.091	Unknown				null	null		null	null	null	null	null	null	24.26	44.05766:27546 45.01555:20734 45.03355:34215 46.5691:20033 50.01519:26089 51.88176:28169 53.93796:12417 55.05436:172643 56.06217:104365 57.06998:207105 59.95284:13978 61.01052:9000 65.03862:44341 67.05428:384901 68.06206:80693 69.06993:402189 70.07771:63761 71.04925:52361 71.08561:113956 73.02853:11192 73.04681:250995 75.02608:5375 75.04371:21478 77.03853:178453 78.0465:13019 79.05417:266017 80.0…	1.48094e+07	6.46476e+06	1.6234e+07	7.56954e+06	7.38399e+06	8.73552e+06	1.71844e+07	8.42325e+06	4.84832e+06	6.75028e+06	9.26753e+06	1.00936e+07	4.68813e+06	8.88972e+06	7.51433e+06	5.71496e+06	1.13568e+07	6.10584e+06	5.09257e+06	5.62441e+06	7.35844e+06	6.2353e+06	5.08133e+06	1.28585e+07	8.16711e+06	5.1335e+06	1.06361e+07	5.45037e+06	9.50957e+06	1.05853e+07	8.90102e+06
780	23.411	2948.07	137.06	Unknown				null	null		null	null	null	null	null	null	17.13	45.03355:34597 45.76244:4838 47.3857:4613 51.88177:28931 55.01799:71475 58.02343:21099 63.02294:18441 65.03862:70770 68.06209:76923 76.03077:22409 78.04649:79312 79.05417:496947 85.04687:43167 87.49866:22978 89.03867:44274 89.98602:24993 94.07767:148592 95.04926:61095 95.08556:609722 96.50407:126937 96.99381:23076 102.04652:24465 103.00319:37819 104.96373:7592 107.0491:117451 108.05694:135566 109…	1.07714e+07	1.98827e+07	8.62792e+06	9.74099e+06	2.7237e+06	3.55158e+06	2.34006e+06	7.92288e+06	1.69654e+06	6.82904e+06	2.62122e+06	3.44969e+06	3.0549e+06	5.27309e+06	3.05252e+06	1.87068e+07	2.49926e+06	2.46248e+06	5.63672e+06	5.28173e+06	1.81354e+06	3.09189e+06	8.21458e+06	1.03095e+07	3.33334e+06	5.76405e+06	6.73939e+06	6.44917e+06	9.1413e+06	6.04418e+06	5.45993e+06
781	23.464	2959.09	137.06	Unknown				null	null		null	null	null	null	null	null	12.95	45.01555:652373 46.9948:108506 51.88178:97633 53.93798:38531 55.05426:195134 56.06216:83594 57.07001:192744 59.03122:21046 59.95286:16801 63.02295:30878 70.07771:384693 71.08563:198944 73.02841:21728 75.02608:278296 75.04373:7420 80.06204:72252 81.06996:540272 83.04913:146275 83.08549:527443 84.09347:85793 88.951:46918 90.48581:59607 91.05432:460253 92.06205:81393 93.07:324778 94.07768:128244 96.…	8.64492e+06	8.74074e+06	7.45742e+06	6.66882e+06	4.79347e+06	8.89871e+06	5.76139e+06	7.23689e+06	1.62879e+06	6.74602e+06	5.21383e+06	2.4822e+06	5.93502e+06	6.03103e+06	8.37837e+06	5.69707e+06	6.60706e+06	5.91546e+06	5.83585e+06	5.61735e+06	5.88677e+06	6.85443e+06	7.88727e+06	6.35313e+06	7.98582e+06	6.11199e+06	5.86835e+06	6.39291e+06	7.46403e+06	7.98937e+06	7.4482e+06
782	23.466	2959.57	251.179	Unknown				null	null		null	null	null	null	null	null	43.08	44.97917:17886 45.01555:4643 45.03355:3107 62.01512:6967 63.02294:21353 70.07774:46733 73.02855:12864 75.02608:39406 75.04369:3662 76.03077:21346 77.03854:82330 78.04649:53330 80.98068:3954 84.05698:21663 85.10122:19207 86.99902:59220 89.03866:4392 89.98602:29473 90.04631:12450 98.10906:26173 102.04651:6169 103.0029:31953 105.03362:11526 105.07004:65678 111.11679:59197 115.05417:90385 116.06222:5…	6.33942e+06	3.54106e+06	3.33472e+06	6.07747e+06	4.33003e+06	9.72537e+06	2.53708e+06	2.68425e+06	2.55964e+06	4.16417e+06	2.50247e+06	4.2099e+06	3.71591e+06	3.22645e+06	2.71368e+06	3.7604e+06	7.18447e+06	5.48378e+06	5.21495e+06	3.02238e+06	2.66482e+06	3.91489e+06	5.37308e+06	6.98539e+06	2.85908e+06	4.37326e+06	3.83579e+06	2.65852e+06	2.56372e+06	3.08916e+06	5.70366e+06
783	23.47	2960.34	97.1014	Unknown				null	null		null	null	null	null	null	null	24.27	44.05759:6296 45.01553:21156 45.16437:16459 48.17604:21164 48.61973:20350 50.0152:32833 53.93798:14251 55.05426:195766 56.06215:90688 57.0699:282684 59.95286:7119 61.01042:12954 66.04639:18683 67.05429:269911 68.0621:2863 69.06995:214229 70.07775:84143 71.08547:108064 75.02608:114724 77.03853:91902 79.05419:654737 80.06207:297710 81.06997:396154 81.98846:60719 82.07781:290338 83.04909:38854 83.08…	0	0	0	0	0	0	0	3.08257e+06	0	0	0	0	0	0	0	0	0	0	0	0	0	3.28599e+06	0	0	0	0	0	0	0	0	0
784	23.477	2961.91	165.091	Unknown				null	null		null	null	null	null	null	null	99.6	44.97913:10357 45.03352:9243 46.99485:54361 55.05429:105172 56.0621:34961 57.06992:61185 59.9529:42526 61.01046:10844 63.023:26570 65.03865:79746 75.02614:73434 76.03083:11614 77.03858:79413 78.04637:57901 79.05422:88441 82.07768:16305 83.08553:86039 85.10132:89348 86.99905:18669 87.04416:107600 88.95108:30213 89.98608:21586 93.07005:3345 97.00262:4891 97.10115:170082 97.99239:3975 98.10915:14842…	2.10392e+06	1.54307e+06	1.81931e+06	2.45663e+06	2.05006e+06	5.63093e+06	1.94568e+06	1.87748e+06	940119	2.02664e+06	1.42761e+06	2.0034e+06	2.13918e+06	1.67487e+06	4.05991e+06	1.54514e+06	3.44877e+06	1.6079e+06	2.24174e+06	1.28408e+06	1.8124e+06	1.54119e+06	1.86736e+06	3.34034e+06	3.13373e+06	3.71225e+06	2.30182e+06	2.48675e+06	2.29542e+06	1.95932e+06	3.04598e+06
785	23.491	2964.78	145.101	Unknown				null	null		null	null	null	null	null	null	4.05	45.01558:239217 45.03356:197307 45.43306:54633 53.47037:53192 57.06997:27753 69.06993:294030 75.04369:197528 78.0465:19626 81.98864:18382 82.0778:510422 83.08543:188090 85.1012:130215 87.0441:123956 89.98599:159157 95.04922:76095 96.00411:307812 96.05692:113359 96.99377:171746 97.00269:159886 97.10131:140757 98.07275:118094 98.10461:215984 102.96664:254210 104.98247:133517 106.07787:227004 107.04…	8.06332e+06	0	1.5956e+07	2.30781e+06	0	0	1.03317e+07	0	1.26339e+07	0	0	9.76356e+06	7.41265e+06	0	0	7.20511e+06	1.22021e+07	0	8.79667e+06	0	1.53586e+07	0	2.89643e+06	1.37962e+07	0	0	1.13197e+07	1.33883e+07	0	0	0
787	23.525	2971.93	167.07	Unknown				null	null		null	null	null	null	null	null	59.12	45.01557:123091 50.0152:26709 51.88178:41561 55.05436:181789 56.06217:30251 57.07001:192858 59.95285:105123 61.01054:45681 65.0386:54798 66.04206:35836 67.05428:630615 68.0621:139419 69.06994:379611 70.07772:31194 71.08559:142679 74.04644:437243 75.02606:46535 77.03852:302269 79.05417:808942 80.06198:106114 81.06995:1842527 81.98866:48792 82.07782:510801 83.04909:50012 83.08545:240534 84.05699:18…	2.34317e+07	2.21804e+07	2.05686e+07	2.40007e+07	1.91983e+07	3.421e+07	1.77103e+07	1.61234e+07	2.32387e+07	2.30355e+07	2.55583e+07	1.93673e+07	2.30801e+07	2.51008e+07	3.10977e+07	2.01648e+07	2.45215e+07	2.35368e+07	1.45687e+07	2.158e+07	2.37195e+07	2.30935e+07	2.58879e+07	2.20614e+07	4.10349e+07	2.50088e+07	2.76273e+07	2.75812e+07	2.82875e+07	3.56548e+07	2.61501e+07
788	23.536	2974.13	143.086	Unknown				null	null		null	null	null	null	null	null	37.19	45.03355:35122 47.0089:23563 50.0151:29342 53.03868:25851 55.05426:213421 56.06205:63447 57.06989:188459 59.03123:30688 61.01054:71296 62.01512:38043 65.03862:18367 66.04638:21133 67.05428:478053 69.06995:145831 71.08564:114173 73.02838:39195 74.01514:51626 77.03854:53164 78.04652:67602 79.05418:887047 80.06204:127367 80.98068:87764 81.06997:1095629 82.07779:159245 83.08547:248000 84.09341:66186 …	2.68654e+07	2.54802e+07	2.13561e+07	2.26635e+07	2.57064e+07	4.46246e+07	2.31601e+07	1.37493e+07	1.99804e+07	2.60931e+07	1.86037e+07	1.74573e+07	2.33618e+07	2.52035e+07	2.96783e+07	2.3134e+07	3.54576e+07	2.98618e+07	2.43714e+07	1.45554e+07	2.13478e+07	3.23857e+07	2.77105e+07	3.25337e+07	2.85697e+07	2.47427e+07	2.45939e+07	3.49702e+07	2.55252e+07	4.24e+07	3.32116e+07
792	23.607	2988.94	189.091	Unknown				null	null		null	null	null	null	null	null	442.88	45.03357:13757 56.06215:48576 59.03128:31702 61.01042:12207 68.0621:74790 73.0284:35418 75.02608:2793 75.04372:9075 77.00534:18875 77.03855:37154 79.05418:17385 82.07782:68057 84.057:11174 85.06478:41989 86.99897:50610 94.04143:43574 96.00414:153051 97.00256:22290 97.49374:22757 98.10908:45760 99.11694:26061 102.96673:8703 104.06217:2640 104.98223:42109 106.0778:63996 107.03127:20083 108.09341:55…	2.33053e+06	2.88187e+06	2.43913e+06	2.35814e+06	1.65884e+06	2.0006e+06	2.20513e+06	1.77948e+06	1.52017e+06	2.47063e+06	1.66075e+06	2.40337e+06	1.3577e+06	971999	1.47685e+06	3.9246e+06	2.75496e+06	2.12085e+06	412699	1.19949e+06	762819	3.21696e+06	1.27901e+06	5.01478e+06	5.49631e+06	3.84358e+06	1.43641e+06	2.12264e+06	1.67283e+06	1.2217e+06	2.49134e+06
794	23.63	2993.72	193.086	Unknown				null	null		null	null	null	null	null	null	5.22	44.97916:43440 45.01555:63872 50.01519:5317 53.03865:10829 55.01795:63001 55.05434:103847 57.06995:45188 59.03122:2687 63.02304:346 66.04648:19434 67.05424:2933 69.06992:131392 70.07768:70986 71.08558:35261 73.04678:222340 74.01509:7995 75.02604:95671 75.04365:54720 76.03072:10919 81.9885:29225 82.07777:51936 83.08562:118580 85.10116:21147 86.9717:8016 87.04406:30230 87.943:15468 88.95097:588 90.…	2.09271e+06	0	0	0	2.62779e+06	2.68763e+06	1.45715e+06	0	2.1041e+06	2.49892e+06	0	0	0	3.72386e+06	0	1.65074e+06	0	1.78761e+06	0	4.15093e+06	5.76078e+06	6.57584e+06	6.42835e+06	1.49317e+07	9.62196e+06	6.27392e+06	7.26535e+06	9.78634e+06	4.0758e+06	1.06354e+07	0
795	23.644	2996.69	193.086	Unknown				null	null		null	null	null	null	null	null	185.2	46.99482:44095 50.01521:27027 53.93789:3818 55.0179:40082 55.05428:94403 57.0699:141125 58.02345:36154 67.05431:76866 69.06998:246026 70.0777:180735 71.08551:96022 73.04684:288128 74.04643:43373 75.02611:117101 75.04374:51725 76.03079:30664 77.03857:92033 81.06998:202785 81.98849:89215 82.07766:189059 83.08549:170588 84.05701:1946 84.09344:96952 86.97179:35547 88.95101:27534 89.03873:28942 90.046…	3.4108e+06	2.42063e+06	0	1.55019e+06	0	2.53101e+06	0	0	1.95149e+06	2.34632e+06	1.54917e+06	2.28457e+06	1.65105e+06	2.19166e+06	2.91942e+06	2.91851e+06	1.75607e+06	2.71928e+06	0	3.99833e+06	4.8575e+06	6.42323e+06	6.30346e+06	1.47791e+07	9.46936e+06	6.0838e+06	7.11275e+06	9.64155e+06	3.92741e+06	9.62006e+06	3.49905e+06
800	23.702	3008.14	91.0543	Unknown				null	null		null	null	null	null	null	null	6.79	44.97917:21925 45.01556:31249 45.03355:1961 46.9948:32638 50.0152:36703 53.03868:27260 59.95284:1251 61.01053:42549 66.04637:7742 67.05427:36918 68.06208:66740 73.02837:5459 74.04642:87165 74.97166:28487 75.02606:114149 77.00549:22211 77.03852:31259 79.05434:16051 80.06203:40227 81.06994:8090 81.98865:38570 82.07775:2650 83.04928:28458 84.05698:24809 84.0934:1312 86.97174:6432 88.98746:7143 89.03…	0	0	0	0	0	0	0	0	0	0	0	0	0	0	0	9.20075e+06	0	0	0	0	0	0	0	0	0	0	0	0	0	0	0
803	23.745	3016.41	193.05	Unknown				null	null		null	null	null	null	null	null	3.07	44.97917:13590 45.03347:38538 48.81913:18820 51.76581:22609 59.04926:51528 59.95287:10827 66.04639:6320 69.06996:40684 74.01515:5796 74.97169:358 75.02608:57481 77.00534:21052 84.09342:33636 88.951:20472 93.07002:8745 94.07768:13590 96.00417:27706 96.05697:7165 96.09333:3481 97.0649:3116 101.95886:52045 103.0032:30081 103.97453:6388 104.02578:32396 104.98225:38301 105.00966:4245 105.03364:23572 1…	0	0	0	0	0	0	0	0	0	0	0	0	0	0	0	0	8.75958e+06	0	0	0	0	0	0	4.79218e+06	0	0	0	0	0	0	0
804	23.771	3021.26	145.101	Unknown				null	null		null	null	null	null	null	null	5.83	45.01554:34246 45.03355:50861 46.99488:46027 47.72236:15767 53.03867:48510 59.03122:17056 59.95284:5903 65.0386:7968 70.0777:38888 71.03125:11615 75.04367:13329 76.03075:7412 77.00531:18187 80.06204:21569 80.98066:26564 84.09339:16999 87.04408:9189 87.49886:26401 89.03863:402 93.06997:68922 94.04139:1236 94.07788:34305 96.00412:31227 96.50403:27158 97.06486:26166 101.95882:22337 103.00316:28061 1…	3.84179e+06	3.28059e+06	0	0	0	3.03657e+06	0	0	0	0	0	0	0	0	0	0	0	0	0	0	0	0	0	6.09724e+06	0	0	0	0	0	4.09758e+06	0
805	23.782	3023.46	147.117	Unknown				null	null		null	null	null	null	null	null	536.73	45.01554:54097 45.03356:14480 53.0387:14247 59.03124:21201 59.95287:25532 65.03861:119951 66.04654:50711 68.06213:19004 69.06996:217712 73.04683:244005 77.00534:66311 78.04651:18634 83.04908:84856 83.08548:86992 84.05701:3356 85.10121:14770 88.95097:47068 89.03868:51238 89.98603:20091 96.09334:47332 96.50407:107175 97.00252:14199 97.10135:351348 99.11694:107269 103.05432:47886 104.06224:99366 105…	6.35453e+06	0	3.12842e+06	0	6.2405e+06	0	0	2.77465e+06	0	0	2.79724e+06	6.10514e+06	3.58377e+06	0	5.1606e+06	0	3.19942e+06	4.36959e+06	5.86509e+06	0	0	0	3.70058e+06	6.89386e+06	0	0	0	3.95093e+06	4.44468e+06	3.12516e+06	0
808	23.844	3035.44	168.078	Unknown				null	null		null	null	null	null	null	null	7.34	44.97915:39246 50.01518:37215 53.93797:3433 56.06216:25951 59.03124:33015 62.01512:29186 63.02294:43385 65.03858:30572 68.06208:43760 70.0777:35945 80.06204:21163 80.98068:47826 81.98846:74130 84.0934:43035 85.04686:13167 87.04408:50194 89.98601:29351 97.00278:42027 97.99229:25384 99.11691:32511 102.0465:11496 102.96669:19887 103.00289:1513 103.05422:5325 103.96625:11384 105.03362:31905 105.99929…	4.52124e+06	3.4218e+06	299179	3.19088e+06	3.1732e+06	5.46977e+06	2.89279e+06	2.69068e+06	3.47282e+06	3.94626e+06	4.13519e+06	3.91403e+06	3.97215e+06	3.17862e+06	5.35817e+06	3.24962e+06	4.59422e+06	171350	3.31242e+06	3.67521e+06	4.39173e+06	4.47448e+06	4.99389e+06	6.05165e+06	6.63208e+06	4.64295e+06	4.91166e+06	5.5578e+06	332836	6.93528e+06	5.58738e+06
810	23.853	3037.14	167.07	Unknown				null	null		null	null	null	null	null	null	11.6	45.03357:64556 46.84779:52834 48.4252:50362 56.06206:142654 57.03358:82540 59.03123:27833 59.95287:54014 63.02297:55302 71.04913:168455 71.08549:296697 73.0284:40104 73.04684:99342 75.02611:281421 75.04377:102750 76.0308:75895 81.98854:181879 84.057:68060 84.09344:242284 85.0648:5186 87.04412:74357 89.03869:27339 89.98605:189029 92.06209:64016 94.04145:141414 95.04932:195875 99.04415:586347 102.0…	2.52572e+06	2.28358e+06	2.40538e+06	2.6649e+06	2.15741e+06	2.94271e+06	2.2576e+06	2.01595e+06	2.92263e+06	3.68794e+06	2.65617e+06	2.5775e+06	2.44772e+06	1.97169e+06	4.50278e+06	2.14468e+06	2.85323e+06	2.60871e+06	1.81608e+06	1.78247e+06	2.61712e+06	2.09461e+06	2.71959e+06	4.40479e+06	3.11272e+06	2.03183e+06	3.94665e+06	3.25381e+06	2.08245e+06	3.8452e+06	3.93216e+06
811	23.857	3037.97	179.107	Unknown				null	null		null	null	null	null	null	null	298.35	46.99483:33519 48.80551:28701 57.06993:127155 58.02335:21199 59.03127:14587 59.95289:1033 61.01045:51682 68.05762:41550 71.08553:141203 73.02848:85094 74.01519:94429 75.02614:17561 81.98856:14329 82.07765:42024 83.0492:57677 84.09347:7010 85.04692:13967 85.10124:18045 86.99904:48164 89.03866:118043 92.06213:312341 95.04932:17718 96.00423:100020 96.99389:65824 97.06496:3654 97.4938:68334 98.07259:…	4.05389e+06	2.28641e+06	2.15627e+06	3.00617e+06	2.77456e+06	6.17204e+06	2.88103e+06	1.84659e+06	2.12916e+06	3.78214e+06	2.50552e+06	2.19777e+06	3.56454e+06	2.80919e+06	4.87782e+06	2.21867e+06	5.08192e+06	3.08971e+06	3.35899e+06	2.62496e+06	3.19549e+06	3.48336e+06	3.27555e+06	4.96675e+06	5.76019e+06	5.78877e+06	3.91433e+06	5.63848e+06	2.57543e+06	6.07639e+06	4.55377e+06
812	23.878	3041.98	151.075	Unknown				null	null		null	null	null	null	null	null	12.35	44.97916:9569 45.01553:16823 46.74937:15584 48.77648:18537 51.88187:9129 55.05427:27533 56.06205:33690 57.07:57303 59.95285:12958 65.03863:30456 66.04652:34422 67.05428:58714 69.06996:17122 70.07772:31904 71.08562:17012 73.04682:13758 78.04652:20802 79.05418:58928 80.06206:38339 80.98087:29071 83.04909:36166 85.04686:49799 87.94328:3716 89.03869:23022 89.98601:4942 95.04925:5437 97.10136:45751 10…	5.34126e+07	7.99624e+07	1.62802e+08	7.17463e+07	8.13297e+07	7.43813e+07	7.73418e+07	6.0411e+07	4.1009e+07	5.533e+07	7.89571e+07	9.71471e+07	3.39982e+07	7.56511e+07	5.95542e+07	5.03073e+07	9.35061e+07	6.71584e+07	4.88966e+07	2.0535e+07	4.64166e+07	4.10722e+07	6.3653e+07	1.695e+08	6.05397e+07	3.0669e+07	5.92441e+07	3.72126e+07	5.80689e+07	1.27422e+08	8.0647e+07
815	23.933	3052.58	369.315	Unknown				null	null		null	null	null	null	null	null	72.14	44.97915:29627 45.03354:44911 50.01518:1675 63.02292:38943 65.0386:21435 72.08893:32677 76.03074:58521 77.03869:15069 79.05433:1057 80.06205:57862 80.98084:63851 81.98843:54931 84.05716:32553 86.99893:7668 88.95092:7139 89.98598:18015 91.05428:85888 93.06995:132103 94.07787:93749 96.99377:4171 97.00275:44714 97.06484:4439 104.96339:68135 104.98232:42440 105.00931:40030 107.08562:100623 108.09337:…	1.58365e+06	1.07601e+06	1.35579e+06	1.21051e+06	1.08656e+06	1.89244e+06	1.14528e+06	685754	942253	1.45477e+06	1.21533e+06	1.18708e+06	1.50337e+06	1.78302e+06	1.61729e+06	1.3737e+06	1.70789e+06	1.55087e+06	1.691e+06	1.31578e+06	1.32314e+06	1.85363e+06	1.99066e+06	2.16723e+06	2.21052e+06	1.80589e+06	2.46656e+06	1.29347e+06	2.77242e+06	3.16597e+06	2.57045e+06
816	23.94	3053.82	152.079	Unknown				null	null		null	null	null	null	null	null	30.21	46.1034:65791 48.86367:66154 55.05427:31009 56.06215:58535 59.03124:83154 59.95286:248762 61.01042:36045 65.03865:89242 69.06996:2042044 71.08546:239711 75.04368:49132 77.03855:87561 82.07765:88403 86.99901:64069 87.0441:150049 90.04656:94349 94.04143:126467 96.09341:47665 97.00281:216144 97.49374:290982 98.07261:39562 99.11694:139908 102.96674:192016 105.03364:90484 108.09344:47482 109.10116:807…	1.72815e+07	1.24153e+07	2.81854e+07	1.2059e+07	1.51257e+07	1.31613e+07	4.30382e+07	6.0262e+07	2.86183e+07	1.21237e+07	453504	9.33736e+07	4.77051e+07	1.17062e+07	2.63184e+07	2.25827e+08	1.52767e+07	1.08481e+07	7.87809e+06	4.84187e+07	1.08579e+07	9.35227e+06	1.00805e+07	2.68476e+07	2.61127e+07	6.13419e+07	1.23052e+07	1.23864e+07	1.02225e+07	2.29688e+07	1.01157e+08
817	23.961	3057.82	150.067	Unknown				null	null		null	null	null	null	null	null	8.48	45.01555:10133 45.03355:14645 53.93796:14885 55.05434:7931 56.06215:12634 57.06998:26834 63.02293:9899 65.0386:43735 66.04651:2147 67.05426:37902 70.07772:27312 71.03125:39466 73.04679:68955 74.04639:63968 75.02604:74449 75.04363:2156 77.0053:7364 77.0387:73095 78.04649:27562 82.07778:91835 83.04906:4739 83.08566:8086 84.05717:9763 85.10126:14504 87.04406:9495 89.03862:26907 91.05428:179215 92.06…	2.3614e+08	2.64969e+08	1.61852e+08	1.12502e+08	6.28374e+07	7.27711e+07	6.01764e+07	7.72334e+07	4.24006e+07	1.44701e+08	1.157e+08	1.20537e+08	6.03392e+07	4.06311e+07	5.0621e+07	2.88655e+08	1.38095e+08	1.65864e+08	4.85298e+06	6.93067e+07	1.7647e+06	1.19613e+08	8.79823e+07	4.18558e+08	3.98181e+07	3.17428e+07	1.23809e+08	1.31056e+08	1.69649e+08	9.81074e+07	7.11856e+07
820	23.988	3063.12	123.081	Unknown				null	null		null	null	null	null	null	null	4.92	44.05755:255534 44.97913:101472 49.70929:68503 60.02064:125778 63.02301:118056 65.03869:210322 66.04645:123618 69.03352:273822 70.07779:53281 71.08553:114798 78.04644:396892 81.06986:782075 82.07769:445780 83.08558:465661 85.06485:78810 85.10115:566189 89.03853:215051 89.98611:104951 92.06214:100816 94.07776:585404 95.0491:72888 96.08888:34369 96.5039:198352 97.10119:943400 102.96658:172128 105.0…	6.88754e+07	8.59324e+07	4.51794e+07	3.19854e+07	2.71485e+07	2.26089e+07	1.97894e+07	2.84403e+07	1.25676e+07	4.0704e+07	3.64068e+07	3.77402e+07	2.14075e+07	1.70893e+06	1.47336e+07	9.64442e+07	4.47096e+07	5.60245e+07	6.05615e+07	2.42381e+07	2.28859e+07	3.95924e+07	2.4466e+07	1.19565e+08	1.19743e+07	2.90113e+07	3.57123e+07	3.95018e+07	5.49977e+07	3.43642e+07	4.03975e+07
821	24.005	3066.41	203.107	Unknown				null	null		null	null	null	null	null	null	336.39	55.05434:40394 56.06214:98538 57.06998:210290 65.0386:73934 67.05425:326884 68.06206:97630 69.03357:42288 71.08561:331188 76.03074:94900 77.0387:410965 79.05433:487911 80.06201:68865 81.06992:347704 82.07777:134966 83.08562:201069 85.10114:92165 91.05428:554062 93.06997:649310 94.07785:61759 95.04921:48402 95.08554:164745 96.08901:155799 97.10132:109257 98.07278:48552 99.11688:82845 104.06218:568…	1.36675e+08	1.14711e+08	8.60076e+07	8.53366e+07	7.41987e+07	1.17766e+08	7.43379e+07	6.4955e+07	7.83488e+07	1.07994e+08	9.81428e+07	9.1229e+07	8.55126e+07	7.27371e+07	9.85501e+07	1.07361e+08	1.35379e+08	1.21749e+08	9.98968e+07	6.84464e+07	8.52725e+07	1.01982e+08	9.80488e+07	2.0819e+08	9.86909e+07	1.07011e+08	1.06508e+08	1.27823e+08	9.64362e+07	1.58924e+08	1.12433e+08
827	24.109	3086.43	137.06	Unknown				null	null		null	null	null	null	null	null	9.47	45.01554:26582 59.95287:31031 61.01043:51053 66.04655:48088 70.07774:69102 73.02841:39276 73.04684:190879 77.00536:27071 79.0542:17705 81.98849:30549 83.04912:77528 84.05701:46412 87.0441:37500 89.98605:43583 92.06206:118025 95.04929:65422 97.06492:12519 101.05976:35612 101.95888:39601 102.96674:3616 103.96629:51618 104.0258:50281 104.98224:31279 105.07006:203941 108.09351:59028 109.06475:48507 1…	9.39643e+06	1.54418e+07	7.83479e+06	1.14089e+07	1.04921e+07	1.85957e+07	1.0747e+07	7.00662e+06	1.27534e+07	1.45163e+07	1.56756e+07	1.33868e+07	1.26453e+07	1.42271e+07	1.67284e+07	1.13411e+07	1.57659e+07	1.62396e+07	1.31516e+07	1.55069e+07	1.61157e+07	1.60506e+07	1.619e+07	2.26334e+07	2.23809e+07	1.80121e+07	1.81538e+07	2.40611e+07	1.88372e+07	2.68278e+07	1.85854e+07
828	24.135	3091.42	229.195	Unknown				null	null		null	null	null	null	null	null	5.48	44.97918:3865 46.99482:69765 49.77764:19629 50.01522:28932 51.8818:51960 59.03126:7577 61.01044:9735 65.03864:58384 66.04641:15604 68.06212:45481 71.08551:64369 75.02612:650 77.00536:27776 82.07766:212398 84.05703:71750 84.09345:111325 85.10126:89003 86.99906:26219 89.98606:4992 96.05699:6502 96.09333:39391 96.99384:117869 97.00259:37657 97.06493:82815 98.0726:37651 99.04417:27697 101.95862:16450…	2.64199e+06	0	5.01644e+06	0	0	4.28282e+06	1.36136e+06	1.30551e+06	1.60799e+06	1.3905e+06	0	0	0	0	1.6223e+06	2.607e+06	1.83247e+06	2.23028e+06	1.25837e+06	0	1.86575e+06	0	0	3.18878e+06	0	0	1.31821e+06	0	0	0	3.10932e+06
829	24.155	3095.18	115.054	Unknown				null	null		null	null	null	null	null	null	3.12	46.99481:114942 48.35002:68564 50.01511:50211 56.06213:23797 61.01055:23804 66.04653:22757 67.05428:20262 68.0621:38453 71.08562:259857 80.06203:19325 82.07781:50665 83.04907:100921 83.08548:544286 84.05694:25397 84.09345:43097 85.10123:144640 87.04411:101463 88.95092:122189 89.98602:134532 92.06204:250912 95.08557:92123 96.05684:87036 96.50407:162421 96.9938:87398 97.06484:53669 98.07275:106300 …	0	0	3.10387e+06	0	0	0	0	0	0	0	0	0	0	0	0	0	0	0	0	3.30077e+06	0	0	0	0	0	0	0	0	0	0	0
[truncated: 390 more rows]
[truncated: 2 more columns]
